# Supplementary material for: Recurrence- and Malignant Progression-Associated Biomarkers in Low-Grade Gliomas and Their Roles in Immunotherapy
Source: Front Immunol. 2022 May 23;13:899710. doi: 10.3389/fimmu.2022.899710 (PMC9168984; doi:10.3389/fimmu.2022.899710)
Supplement: Supplementary file 1 [file Table_1.xlsx]

## Sheet: Sheet1
Gene	VS1	VS2	VS3	VS4	VS1.l	VS2.l	VS3.l	VS4.l	change.sum
AC005253.4	UP	NA	UP	NA	1	0	1	0	2
AC007347.1	UP	NA	UP	NA	1	0	1	0	2
AC008865.1	UP	NA	UP	NA	1	0	1	0	2
AC018737.1	UP	NA	UP	NA	1	0	1	0	2
AC019171.1	UP	NA	UP	NA	1	0	1	0	2
AC020922.1	UP	NA	UP	NA	1	0	1	0	2
AC026703.1	UP	NA	UP	NA	1	0	1	0	2
AC073343.1	UP	NA	UP	NA	1	0	1	0	2
AC079354.1	UP	NA	NA	NA	1	0	0	0	1
AC083864.3	UP	NA	UP	NA	1	0	1	0	2
AC087269.1	UP	NA	UP	NA	1	0	1	0	2
AC087393.1	UP	NA	UP	NA	1	0	1	0	2
AC093668.2	UP	NA	UP	NA	1	0	1	0	2
AC093850.2	UP	NA	UP	NA	1	0	1	0	2
AC107983.4	UP	NA	UP	NA	1	0	1	0	2
AC132192.1	UP	NA	UP	NA	1	0	1	0	2
AL132709.5	UP	NA	UP	NA	1	0	1	0	2
AL445199.1	UP	NA	UP	NA	1	0	1	0	2
AL590708.2	UP	NA	UP	NA	1	0	1	0	2
AL645728.1	UP	NA	UP	NA	1	0	1	0	2
AQP7P3	UP	NA	UP	NA	1	0	1	0	2
C12orf79	UP	NA	UP	NA	1	0	1	0	2
C1QTNF9B_AS1	UP	NA	UP	NA	1	0	1	0	2
CD24P4	UP	NA	UP	NA	1	0	1	0	2
CDK2AP2P1	UP	NA	UP	NA	1	0	1	0	2
CTD_2031P19.4	UP	NA	UP	NA	1	0	1	0	2
CTD_2540B15.7	UP	NA	UP	NA	1	0	1	0	2
CTD_3093M3.1	UP	NA	UP	NA	1	0	1	0	2
CTD_3110H11.1	UP	NA	UP	NA	1	0	1	0	2
ECSCR	UP	NA	UP	NA	1	0	1	0	2
F8A2	UP	NA	UP	NA	1	0	1	0	2
GHRLOS	UP	NA	UP	NA	1	0	1	0	2
HAR1A	UP	NA	UP	NA	1	0	1	0	2
HIST1H3B	UP	NA	UP	NA	1	0	1	0	2
HOXC_AS2	UP	NA	UP	NA	1	0	1	0	2
HOXC11	UP	NA	UP	NA	1	0	1	0	2
HOXD11	UP	NA	UP	NA	1	0	1	0	2
HOXD12	UP	NA	UP	NA	1	0	1	0	2
HOXD13	UP	NA	UP	NA	1	0	1	0	2
IGLV7_46	UP	NA	UP	NA	1	0	1	0	2
KCNA6	UP	NA	UP	NA	1	0	1	0	2
KCNQ1DN	UP	NA	UP	NA	1	0	1	0	2
MIR1302_2	UP	NA	UP	NA	1	0	1	0	2
MIR142	UP	NA	UP	NA	1	0	1	0	2
MIR145	UP	NA	UP	NA	1	0	1	0	2
MIR24_2	UP	NA	UP	NA	1	0	1	0	2
MIR296	UP	NA	UP	NA	1	0	1	0	2
MIR29B1	UP	NA	UP	NA	1	0	1	0	2
MIR302B	UP	NA	UP	NA	1	0	1	0	2
MIR3179_2	UP	NA	UP	NA	1	0	1	0	2
MIR4453	UP	NA	UP	NA	1	0	1	0	2
MIR940	UP	NA	UP	NA	1	0	1	0	2
MNX1_AS1	UP	NA	UP	NA	1	0	1	0	2
OR13E1P	UP	NA	UP	NA	1	0	1	0	2
PAPD7	UP	NA	UP	NA	1	0	1	0	2
PIK3R3	UP	NA	UP	NA	1	0	1	0	2
RN7SL2	UP	NA	UP	NA	1	0	1	0	2
RN7SL3	UP	NA	UP	NA	1	0	1	0	2
RNU12	UP	NA	UP	NA	1	0	1	0	2
RNU2_59P	UP	NA	UP	NA	1	0	1	0	2
RP11_103H7.5	UP	NA	UP	NA	1	0	1	0	2
RP11_1079K10.4	UP	NA	UP	NA	1	0	1	0	2
RP11_120K9.2	UP	NA	UP	NA	1	0	1	0	2
RP11_173P15.3	UP	NA	UP	NA	1	0	1	0	2
RP11_277P12.10	UP	NA	UP	NA	1	0	1	0	2
RP11_277P12.9	UP	NA	UP	NA	1	0	1	0	2
RP11_339B21.11	UP	NA	UP	NA	1	0	1	0	2
RP11_355I22.2	UP	NA	UP	NA	1	0	1	0	2
RP11_397O8.7	UP	NA	UP	NA	1	0	1	0	2
RP11_411B10.3	UP	NA	UP	NA	1	0	1	0	2
RP11_411B10.4	UP	NA	UP	NA	1	0	1	0	2
RP11_473I1.5	UP	NA	UP	NA	1	0	1	0	2
RP11_54F2.1	UP	NA	UP	NA	1	0	1	0	2
RP11_54O7.14	UP	NA	UP	NA	1	0	1	0	2
RP11_565P22.2	UP	NA	UP	NA	1	0	1	0	2
RP11_589F5.4	UP	NA	UP	NA	1	0	1	0	2
RP11_598P20.5	UP	NA	UP	NA	1	0	1	0	2
RP11_720L2.4	UP	NA	UP	NA	1	0	1	0	2
RP11_74H8.1	UP	NA	UP	NA	1	0	1	0	2
RP11_77K12.4	UP	NA	UP	NA	1	0	1	0	2
RP5_1160K1.3	UP	NA	UP	NA	1	0	1	0	2
RPL41P1	UP	NA	UP	NA	1	0	1	0	2
SNORD109A	UP	NA	UP	NA	1	0	1	0	2
SNORD116_20	UP	NA	UP	NA	1	0	1	0	2
SNORD3D	UP	NA	UP	UP	1	0	1	1	3
TLX1NB	UP	NA	UP	NA	1	0	1	0	2
TP73_AS1	UP	NA	UP	NA	1	0	1	0	2
PI4K2B	UP	NA	UP	NA	1	0	1	0	2
RP13_977J11.5	UP	NA	UP	NA	1	0	1	0	2
OR4N2	UP	NA	UP	NA	1	0	1	0	2
CTB_41I6.1	UP	NA	UP	NA	1	0	1	0	2
TLX1	UP	NA	UP	NA	1	0	1	0	2
MMP13	UP	NA	UP	NA	1	0	1	0	2
AC083867.4	UP	NA	UP	NA	1	0	1	0	2
TMSB4XP8	UP	NA	UP	NA	1	0	1	0	2
WI2_1959D15.1	UP	NA	UP	NA	1	0	1	0	2
RP11_220C2.1	UP	NA	UP	NA	1	0	1	0	2
AP006216.10	UP	NA	UP	NA	1	0	1	0	2
RP11_347E10.1	UP	NA	UP	NA	1	0	1	0	2
GPR31	UP	NA	NA	NA	1	0	0	0	1
RP5_956O18.3	UP	NA	UP	NA	1	0	1	0	2
HIST1H3J	UP	NA	UP	NA	1	0	1	0	2
FCAMR	UP	NA	UP	NA	1	0	1	0	2
IGKV2_30	UP	UP	UP	NA	1	1	1	0	3
C15orf54	UP	NA	UP	NA	1	0	1	0	2
ENO1P4	UP	NA	UP	NA	1	0	1	0	2
AC006126.4	UP	NA	UP	NA	1	0	1	0	2
CTD_2358C21.4	UP	NA	UP	NA	1	0	1	0	2
UBXN7_AS1	UP	NA	UP	NA	1	0	1	0	2
RP11_353N4.6	UP	NA	UP	NA	1	0	1	0	2
C17orf100	UP	NA	UP	NA	1	0	1	0	2
CD1E	UP	NA	UP	NA	1	0	1	0	2
RP11_2H8.2	UP	NA	UP	NA	1	0	1	0	2
TRBV29_1	UP	NA	UP	NA	1	0	1	0	2
HOXD10	UP	NA	UP	NA	1	0	1	0	2
IGHV5_51	UP	NA	UP	NA	1	0	1	0	2
HOXA13	UP	NA	UP	NA	1	0	1	0	2
HIST1H3C	UP	NA	UP	NA	1	0	1	0	2
CTD_2033A16.1	UP	NA	UP	NA	1	0	1	0	2
CTD_2196E14.9	UP	NA	UP	NA	1	0	1	0	2
RP11_885L14.1	UP	NA	NA	NA	1	0	0	0	1
IGHV3_7	UP	UP	UP	NA	1	1	1	0	3
MMP12	UP	NA	UP	NA	1	0	1	0	2
RP11_338K17.8	UP	NA	UP	NA	1	0	1	0	2
RP1_302G2.5	UP	NA	UP	NA	1	0	1	0	2
WI2_2334D6.1	UP	NA	UP	NA	1	0	1	0	2
CTD_2193P3.2	UP	NA	UP	NA	1	0	1	0	2
RP3_437C15.1	UP	NA	UP	UP	1	0	1	1	3
IGHV3_15	UP	NA	UP	NA	1	0	1	0	2
HIST1H1B	UP	NA	UP	NA	1	0	1	0	2
RP11_54O7.16	UP	NA	UP	NA	1	0	1	0	2
RP11_431N15.2	UP	NA	UP	NA	1	0	1	0	2
HOXA11_AS	UP	NA	UP	NA	1	0	1	0	2
RP11_3L21.2	UP	NA	UP	NA	1	0	1	0	2
ZNF729	UP	NA	UP	NA	1	0	1	0	2
ELSPBP1	UP	NA	UP	NA	1	0	1	0	2
AC009166.5	UP	NA	NA	NA	1	0	0	0	1
HCG16	UP	NA	UP	NA	1	0	1	0	2
SNRPGP10	UP	NA	UP	NA	1	0	1	0	2
ARSD_AS1	UP	NA	UP	NA	1	0	1	0	2
HOXB13	UP	NA	UP	NA	1	0	1	0	2
CTD_2316B1.1	UP	NA	UP	NA	1	0	1	0	2
RP11_48F14.2	UP	NA	UP	NA	1	0	1	0	2
PTGER4P2	UP	NA	UP	NA	1	0	1	0	2
RP11_234B24.5	UP	NA	UP	NA	1	0	1	0	2
AC007952.4	UP	NA	UP	NA	1	0	1	0	2
AC017002.1	UP	NA	UP	NA	1	0	1	0	2
AQP7P1	UP	NA	UP	NA	1	0	1	0	2
IGLV2_11	UP	UP	UP	NA	1	1	1	0	3
RP5_1031D4.2	UP	NA	NA	NA	1	0	0	0	1
TRIM6_TRIM34	UP	NA	UP	NA	1	0	1	0	2
RP5_940J5.9	UP	NA	UP	NA	1	0	1	0	2
RP11_403I13.4	UP	NA	NA	NA	1	0	0	0	1
RP11_109D20.2	UP	NA	UP	NA	1	0	1	0	2
AC016629.7	UP	NA	UP	NA	1	0	1	0	2
TARDBP	UP	NA	UP	NA	1	0	1	0	2
RP11_290D2.6	UP	NA	UP	NA	1	0	1	0	2
RP11_160E2.16	UP	NA	UP	NA	1	0	1	0	2
VN1R82P	UP	NA	UP	NA	1	0	1	0	2
HIST1H2AL	UP	NA	UP	NA	1	0	1	0	2
HOXC13	UP	NA	UP	NA	1	0	1	0	2
AJ271736.10	UP	NA	UP	NA	1	0	1	0	2
IGLV3_19	UP	UP	UP	NA	1	1	1	0	3
AC073046.25	UP	NA	UP	NA	1	0	1	0	2
CTD_2510F5.4	UP	NA	UP	NA	1	0	1	0	2
PPP1R2P3	UP	NA	NA	NA	1	0	0	0	1
SCARNA10	UP	NA	UP	NA	1	0	1	0	2
RP11_134E15.2	UP	NA	UP	NA	1	0	1	0	2
RP11_707G14.1	UP	NA	UP	NA	1	0	1	0	2
AC005255.3	UP	NA	UP	NA	1	0	1	0	2
OMP	UP	NA	UP	NA	1	0	1	0	2
RGS5	UP	NA	UP	NA	1	0	1	0	2
RP11_84A19.3	UP	NA	UP	NA	1	0	1	0	2
RP3_430N8.10	UP	NA	UP	NA	1	0	1	0	2
IRGM	UP	NA	NA	NA	1	0	0	0	1
RP11_680F20.9	UP	NA	UP	NA	1	0	1	0	2
AC021218.2	UP	NA	UP	NA	1	0	1	0	2
CTC_756D1.2	UP	NA	NA	NA	1	0	0	0	1
HOXC9	UP	NA	UP	NA	1	0	1	0	2
HOXA11	UP	NA	UP	NA	1	0	1	0	2
CTB_41I6.2	UP	NA	NA	NA	1	0	0	0	1
RP11_698N11.2	UP	NA	UP	UP	1	0	1	1	3
RP11_134N1.2	UP	NA	NA	NA	1	0	0	0	1
SLFN14	UP	NA	UP	NA	1	0	1	0	2
CTD_2008L17.1	UP	NA	UP	NA	1	0	1	0	2
RP3_441A12.1	UP	NA	NA	NA	1	0	0	0	1
CTC_458I2.2	UP	NA	UP	NA	1	0	1	0	2
CAGE1	UP	NA	NA	NA	1	0	0	0	1
LRRC3C	UP	NA	UP	NA	1	0	1	0	2
NLRP11	UP	NA	UP	NA	1	0	1	0	2
EVX2	UP	NA	UP	NA	1	0	1	0	2
RP4_791C19.1	UP	NA	UP	NA	1	0	1	0	2
RP11_247L20.3	UP	NA	UP	NA	1	0	1	0	2
CD1C	UP	NA	UP	NA	1	0	1	0	2
SNRPN	DOWN	NA	DOWN	NA	-1	0	-1	0	-2
RPS23P1	UP	NA	UP	NA	1	0	1	0	2
RP4_718N17.2	UP	NA	NA	NA	1	0	0	0	1
TMSB4XP6	UP	NA	UP	NA	1	0	1	0	2
IGHV3_33	UP	NA	UP	UP	1	0	1	1	3
RP11_382A20.2	UP	NA	UP	NA	1	0	1	0	2
TEX19	UP	NA	UP	NA	1	0	1	0	2
CTD_2005H7.1	UP	NA	UP	NA	1	0	1	0	2
TAC4	UP	NA	UP	NA	1	0	1	0	2
RP11_171I2.5	UP	NA	UP	NA	1	0	1	0	2
DSPP	UP	NA	NA	NA	1	0	0	0	1
OR2I1P	UP	NA	UP	NA	1	0	1	0	2
OR2AE1	UP	NA	UP	NA	1	0	1	0	2
IGLV1_47	UP	NA	UP	NA	1	0	1	0	2
RP11_308D13.3	UP	NA	NA	NA	1	0	0	0	1
GSC	UP	NA	UP	NA	1	0	1	0	2
AC011294.3	UP	NA	NA	NA	1	0	0	0	1
SYNE1_AS1	UP	NA	UP	NA	1	0	1	0	2
EVX1	UP	NA	UP	NA	1	0	1	0	2
IGHV3_23	UP	NA	UP	UP	1	0	1	1	3
GUCY2F	UP	NA	UP	NA	1	0	1	0	2
NLRP9	UP	NA	UP	NA	1	0	1	0	2
GS1_24F4.2	UP	NA	UP	NA	1	0	1	0	2
TRGV3	UP	NA	UP	NA	1	0	1	0	2
IGLV1_40	UP	UP	UP	UP	1	1	1	1	4
IGLV2_8	UP	NA	UP	UP	1	0	1	1	3
WNT5A_AS1	UP	NA	UP	NA	1	0	1	0	2
IGLV2_23	UP	NA	UP	UP	1	0	1	1	3
LHFPL3_AS1	UP	NA	NA	NA	1	0	0	0	1
MTHFD2P1	UP	NA	UP	NA	1	0	1	0	2
LRRC52	UP	NA	UP	NA	1	0	1	0	2
GOLGA6L2	UP	NA	UP	NA	1	0	1	0	2
IGHV3_30	UP	NA	UP	UP	1	0	1	1	3
NKX2_2_AS1	UP	NA	UP	NA	1	0	1	0	2
XCR1	UP	NA	NA	NA	1	0	0	0	1
OR2B6	UP	NA	UP	NA	1	0	1	0	2
HAO2	UP	NA	UP	NA	1	0	1	0	2
RP11_105C19.1	UP	NA	UP	NA	1	0	1	0	2
RP11_142L4.3	UP	NA	NA	NA	1	0	0	0	1
AC004988.1	UP	NA	UP	NA	1	0	1	0	2
RP11_313D6.3	UP	NA	UP	NA	1	0	1	0	2
IGLV1_44	UP	UP	UP	NA	1	1	1	0	3
RP11_247L20.4	UP	NA	UP	NA	1	0	1	0	2
RN7SL138P	UP	NA	UP	NA	1	0	1	0	2
RP11_638I2.4	UP	NA	UP	NA	1	0	1	0	2
FOXR1	UP	NA	NA	NA	1	0	0	0	1
KRT75	UP	NA	UP	NA	1	0	1	0	2
AC005083.1	UP	NA	UP	NA	1	0	1	0	2
SPATA13	UP	NA	UP	NA	1	0	1	0	2
TRBV20_1	UP	NA	UP	NA	1	0	1	0	2
MSNP1	UP	NA	NA	NA	1	0	0	0	1
RP11_556E13.1	UP	NA	UP	NA	1	0	1	0	2
AC007365.3	UP	NA	NA	NA	1	0	0	0	1
RP11_488L18.6	UP	NA	UP	NA	1	0	1	0	2
PLAC1	UP	NA	UP	NA	1	0	1	0	2
VN1R2	UP	NA	UP	NA	1	0	1	0	2
KLF7P1	UP	NA	UP	NA	1	0	1	0	2
ZAR1L	UP	NA	NA	NA	1	0	0	0	1
RP11_1082L8.3	UP	NA	UP	NA	1	0	1	0	2
RP4_764D2.1	UP	NA	NA	NA	1	0	0	0	1
CTD_2291D10.4	UP	NA	UP	NA	1	0	1	0	2
RP11_420L9.2	UP	NA	UP	NA	1	0	1	0	2
RAB1C	UP	NA	UP	NA	1	0	1	0	2
RP4_778K6.3	UP	NA	NA	NA	1	0	0	0	1
AC003006.7	UP	NA	UP	NA	1	0	1	0	2
RP11_333E13.4	UP	NA	UP	NA	1	0	1	0	2
HIST1H2BO	UP	NA	UP	NA	1	0	1	0	2
LINC00945	UP	NA	NA	NA	1	0	0	0	1
RP5_1065J22.4	UP	NA	NA	NA	1	0	0	0	1
RAP1AP	UP	NA	UP	NA	1	0	1	0	2
CDC20B	UP	NA	UP	NA	1	0	1	0	2
RNF126P1	UP	NA	UP	NA	1	0	1	0	2
HIST1H4A	UP	NA	UP	NA	1	0	1	0	2
TMEM256_PLSCR3	UP	NA	UP	NA	1	0	1	0	2
RP4_775C13.1	UP	NA	NA	NA	1	0	0	0	1
GS1_600G8.5	UP	NA	UP	NA	1	0	1	0	2
AL109927.1	UP	NA	UP	NA	1	0	1	0	2
RP1_159A19.3	UP	NA	UP	NA	1	0	1	0	2
RP11_613M10.8	UP	NA	NA	NA	1	0	0	0	1
CTD_2611O12.6	UP	NA	UP	NA	1	0	1	0	2
CHST4	UP	NA	UP	NA	1	0	1	0	2
RP1_102K2.8	UP	NA	UP	NA	1	0	1	0	2
C1orf105	UP	NA	NA	NA	1	0	0	0	1
P2RY4	UP	NA	UP	NA	1	0	1	0	2
SIGLEC22P	UP	NA	UP	NA	1	0	1	0	2
RP11_208N14.4	UP	NA	UP	NA	1	0	1	0	2
CTC_523E23.4	UP	NA	UP	NA	1	0	1	0	2
MTHFS	UP	NA	UP	NA	1	0	1	0	2
AOC1	UP	NA	UP	NA	1	0	1	0	2
RPL41	UP	NA	UP	NA	1	0	1	0	2
ADH6	UP	NA	UP	NA	1	0	1	0	2
RP1_290F12.3	UP	NA	NA	NA	1	0	0	0	1
REG4	UP	NA	UP	NA	1	0	1	0	2
RPL21P75	UP	NA	UP	NA	1	0	1	0	2
CCR3	UP	NA	UP	NA	1	0	1	0	2
RP11_848P1.7	UP	NA	UP	NA	1	0	1	0	2
FUT5	UP	NA	UP	NA	1	0	1	0	2
SNORA73B	UP	NA	UP	DOWN	1	0	1	-1	1
MLNR	UP	NA	UP	NA	1	0	1	0	2
G6PC	UP	NA	UP	NA	1	0	1	0	2
MC5R	UP	NA	UP	NA	1	0	1	0	2
HIST1H2AM	UP	NA	UP	NA	1	0	1	0	2
Z69890.1	UP	NA	UP	NA	1	0	1	0	2
RP11_347P5.1	UP	NA	UP	NA	1	0	1	0	2
HOXD9	UP	NA	UP	UP	1	0	1	1	3
NME2P1	UP	NA	UP	NA	1	0	1	0	2
AP000569.9	UP	NA	UP	NA	1	0	1	0	2
CST1	UP	NA	UP	NA	1	0	1	0	2
HIST1H2AI	UP	NA	UP	NA	1	0	1	0	2
RP13_401N8.3	UP	NA	UP	NA	1	0	1	0	2
RP11_565P22.6	UP	NA	UP	NA	1	0	1	0	2
RP11_34P13.14	UP	NA	UP	NA	1	0	1	0	2
HOXC8	UP	NA	UP	NA	1	0	1	0	2
SIRPD	UP	NA	NA	NA	1	0	0	0	1
GNAT2	UP	NA	NA	NA	1	0	0	0	1
RP11_235D19.2	UP	NA	UP	NA	1	0	1	0	2
RP1_261G23.7	UP	UP	UP	UP	1	1	1	1	4
RP11_661A12.7	UP	NA	UP	NA	1	0	1	0	2
CTC_523E23.11	UP	NA	UP	NA	1	0	1	0	2
RFPL4B	UP	NA	UP	NA	1	0	1	0	2
RP11_322E11.5	UP	NA	UP	NA	1	0	1	0	2
RP11_318E3.9	UP	NA	UP	NA	1	0	1	0	2
RP11_44N11.3	UP	NA	UP	NA	1	0	1	0	2
MALAT1	UP	NA	UP	NA	1	0	1	0	2
RP11_443B7.1	UP	NA	NA	NA	1	0	0	0	1
CCL17	UP	NA	UP	NA	1	0	1	0	2
RP11_122C5.3	UP	NA	UP	NA	1	0	1	0	2
CHL1_AS1	UP	NA	UP	NA	1	0	1	0	2
HOXD_AS2	UP	NA	UP	NA	1	0	1	0	2
RP11_574O7.1	UP	NA	UP	NA	1	0	1	0	2
AC002116.7	UP	NA	UP	NA	1	0	1	0	2
RP11_779O18.2	UP	NA	UP	NA	1	0	1	0	2
AC074363.1	UP	NA	UP	NA	1	0	1	0	2
RP13_126C7.1	UP	NA	UP	NA	1	0	1	0	2
SPATA32	UP	NA	UP	NA	1	0	1	0	2
IGKV1_5	UP	UP	UP	UP	1	1	1	1	4
CTD_2231H16.1	UP	NA	NA	NA	1	0	0	0	1
IGLV2_14	UP	UP	UP	UP	1	1	1	1	4
HNF1A	UP	NA	UP	NA	1	0	1	0	2
CCR4	UP	NA	UP	NA	1	0	1	0	2
RP11_184M15.1	UP	NA	UP	NA	1	0	1	0	2
NEIL3	UP	NA	UP	UP	1	0	1	1	3
AC007292.7	UP	NA	UP	NA	1	0	1	0	2
P2RX3	UP	NA	UP	NA	1	0	1	0	2
RP11_304L19.8	UP	NA	UP	NA	1	0	1	0	2
GABRR3	UP	NA	UP	NA	1	0	1	0	2
IGKV1D_39	UP	UP	UP	UP	1	1	1	1	4
MTNR1B	UP	NA	UP	NA	1	0	1	0	2
AURKB	UP	NA	UP	UP	1	0	1	1	3
RP13_582O9.7	UP	NA	UP	NA	1	0	1	0	2
UBE2C	UP	NA	UP	UP	1	0	1	1	3
LA16c_395F10.2	UP	NA	NA	NA	1	0	0	0	1
CTC_429P9.4	UP	NA	UP	UP	1	0	1	1	3
LINC00618	UP	NA	UP	NA	1	0	1	0	2
RP11_950C14.7	UP	NA	UP	NA	1	0	1	0	2
HIST1H2BL	UP	NA	UP	NA	1	0	1	0	2
RPS29	UP	NA	UP	NA	1	0	1	0	2
RNU2_2P	UP	NA	UP	NA	1	0	1	0	2
RP11_993B23.3	UP	NA	UP	NA	1	0	1	0	2
RP11_367G6.3	UP	NA	NA	NA	1	0	0	0	1
AC015987.1	UP	NA	NA	NA	1	0	0	0	1
CTC_425F1.4	UP	NA	UP	NA	1	0	1	0	2
KIR2DL4	UP	NA	UP	NA	1	0	1	0	2
MMP7	UP	NA	UP	NA	1	0	1	0	2
AC005037.3	UP	NA	UP	NA	1	0	1	0	2
CTC_246B18.10	UP	NA	UP	NA	1	0	1	0	2
AC068499.10	UP	NA	UP	NA	1	0	1	0	2
XXbac_BPG181M17.6	UP	NA	UP	NA	1	0	1	0	2
RP3_514P16.1	UP	NA	NA	NA	1	0	0	0	1
CD207	UP	NA	UP	NA	1	0	1	0	2
RP11_173D3.1	UP	NA	NA	NA	1	0	0	0	1
RP11_217B7.2	UP	NA	UP	NA	1	0	1	0	2
RP11_53I6.2	UP	NA	UP	NA	1	0	1	0	2
SNORD17	UP	NA	UP	NA	1	0	1	0	2
RP11_875O11.2	UP	NA	UP	NA	1	0	1	0	2
CCDC26	UP	NA	UP	NA	1	0	1	0	2
IGKV4_1	UP	UP	UP	UP	1	1	1	1	4
RP11_39C10.1	UP	NA	UP	NA	1	0	1	0	2
PROX1_AS1	UP	NA	UP	NA	1	0	1	0	2
RP11_474I16.8	UP	NA	NA	NA	1	0	0	0	1
BRAFP1	UP	NA	UP	NA	1	0	1	0	2
ADAMDEC1	UP	NA	UP	NA	1	0	1	0	2
FAM90A13P	UP	NA	UP	NA	1	0	1	0	2
XCL2	UP	NA	UP	NA	1	0	1	0	2
NDUFB4	UP	NA	UP	NA	1	0	1	0	2
CTC_250I14.6	UP	NA	UP	NA	1	0	1	0	2
RP11_150O12.3	UP	NA	UP	NA	1	0	1	0	2
HOXA6	UP	NA	UP	NA	1	0	1	0	2
RP11_395C3.1	UP	NA	UP	NA	1	0	1	0	2
RAG2	UP	NA	UP	NA	1	0	1	0	2
RP1	UP	NA	NA	NA	1	0	0	0	1
CTC_498J12.1	UP	NA	UP	NA	1	0	1	0	2
TREML3P	UP	NA	UP	NA	1	0	1	0	2
NEUROD4	UP	NA	UP	NA	1	0	1	0	2
AC073621.2	UP	NA	NA	NA	1	0	0	0	1
RP11_21L23.3	UP	NA	UP	NA	1	0	1	0	2
AC078942.1	UP	NA	UP	NA	1	0	1	0	2
NAA11	UP	NA	UP	NA	1	0	1	0	2
CHRNA9	UP	NA	UP	UP	1	0	1	1	3
RP11_133F8.2	UP	NA	UP	DOWN	1	0	1	-1	1
RP11_508O18.1	UP	NA	NA	NA	1	0	0	0	1
RP11_435I10.3	UP	NA	UP	NA	1	0	1	0	2
CTB_161M19.1	UP	NA	UP	NA	1	0	1	0	2
LGMNP1	UP	NA	NA	NA	1	0	0	0	1
AC037459.4	UP	NA	UP	NA	1	0	1	0	2
RP11_452C13.1	UP	NA	UP	NA	1	0	1	0	2
C11orf86	UP	NA	UP	NA	1	0	1	0	2
RP11_477J21.6	UP	NA	NA	NA	1	0	0	0	1
GSTM3P1	UP	NA	UP	NA	1	0	1	0	2
LINC00578	UP	NA	UP	NA	1	0	1	0	2
RAET1K	UP	NA	UP	NA	1	0	1	0	2
CTD_2184D3.6	UP	NA	UP	NA	1	0	1	0	2
CTD_2616J11.2	UP	NA	UP	NA	1	0	1	0	2
RPL39	UP	NA	UP	NA	1	0	1	0	2
RP1_122O8.7	UP	NA	UP	NA	1	0	1	0	2
A3GALT2	UP	NA	UP	NA	1	0	1	0	2
ANKRD62P1_PARP4P3	UP	NA	UP	NA	1	0	1	0	2
CPA6	UP	NA	NA	NA	1	0	0	0	1
CATSPERB	UP	NA	UP	NA	1	0	1	0	2
RP11_454L9.2	UP	NA	UP	NA	1	0	1	0	2
NOVA1_AS1	UP	NA	UP	NA	1	0	1	0	2
CTD_2325P2.3	UP	NA	NA	NA	1	0	0	0	1
RP11_27I1.6	UP	NA	UP	NA	1	0	1	0	2
IL31RA	UP	NA	UP	NA	1	0	1	0	2
RP11_307L3.2	UP	NA	NA	NA	1	0	0	0	1
BTF3P10	UP	NA	UP	NA	1	0	1	0	2
TRAT1	UP	NA	NA	NA	1	0	0	0	1
OPTC	UP	NA	UP	NA	1	0	1	0	2
RP11_958F21.1	UP	NA	UP	NA	1	0	1	0	2
UBE2CP2	UP	NA	NA	NA	1	0	0	0	1
IGF2BP1	UP	NA	UP	NA	1	0	1	0	2
CTD_2369P2.4	UP	NA	UP	NA	1	0	1	0	2
FCRL2	UP	NA	UP	NA	1	0	1	0	2
DLGAP5	UP	NA	UP	UP	1	0	1	1	3
DCAF4L2	UP	NA	UP	NA	1	0	1	0	2
RP11_283G6.4	UP	NA	UP	NA	1	0	1	0	2
PTCRA	UP	NA	UP	NA	1	0	1	0	2
TDGF1P7	UP	NA	UP	NA	1	0	1	0	2
RP5_1041C10.3	UP	NA	UP	NA	1	0	1	0	2
GPR174	UP	NA	UP	NA	1	0	1	0	2
RP11_855A2.5	UP	NA	UP	NA	1	0	1	0	2
RP11_282O18.7	UP	NA	UP	NA	1	0	1	0	2
SEPT7P3	UP	NA	UP	NA	1	0	1	0	2
RP11_76E17.3	UP	NA	UP	NA	1	0	1	0	2
RP11_84C10.2	UP	NA	UP	NA	1	0	1	0	2
NUGGC	UP	NA	UP	NA	1	0	1	0	2
LENEP	UP	NA	UP	NA	1	0	1	0	2
RP11_678G14.2	UP	NA	UP	NA	1	0	1	0	2
RP11_6N17.3	UP	NA	UP	NA	1	0	1	0	2
CCT8L1P	UP	NA	UP	NA	1	0	1	0	2
BRD2_IT1	UP	NA	UP	NA	1	0	1	0	2
NT5C1B	UP	NA	UP	NA	1	0	1	0	2
RPL36A	UP	NA	UP	NA	1	0	1	0	2
CTD_2207O23.11	UP	NA	UP	NA	1	0	1	0	2
CR1L	UP	NA	UP	NA	1	0	1	0	2
PBK	UP	NA	UP	UP	1	0	1	1	3
RPSAP53	UP	NA	NA	NA	1	0	0	0	1
ASB11	UP	NA	UP	NA	1	0	1	0	2
CLDN14	UP	NA	UP	NA	1	0	1	0	2
AC064850.4	UP	NA	UP	NA	1	0	1	0	2
TBC1D3F	UP	NA	UP	NA	1	0	1	0	2
TBX4	UP	NA	UP	NA	1	0	1	0	2
APOC4	UP	NA	UP	NA	1	0	1	0	2
RP13_20L14.6	UP	NA	UP	NA	1	0	1	0	2
RP11_133N21.10	UP	NA	UP	NA	1	0	1	0	2
RP1_155D22.2	UP	NA	UP	NA	1	0	1	0	2
RP11_613M10.6	UP	NA	UP	NA	1	0	1	0	2
RP1_131F15.2	UP	NA	NA	NA	1	0	0	0	1
FOXD3	UP	NA	UP	NA	1	0	1	0	2
RP11_19E11.1	UP	NA	UP	NA	1	0	1	0	2
RPS21	UP	NA	UP	NA	1	0	1	0	2
RP11_180P8.1	UP	NA	UP	NA	1	0	1	0	2
CTD_3030D20.1	UP	NA	UP	NA	1	0	1	0	2
SLAMF9	UP	NA	UP	NA	1	0	1	0	2
CDC37P1	UP	NA	NA	NA	1	0	0	0	1
RN7SL689P	UP	NA	UP	NA	1	0	1	0	2
P2RY10	UP	NA	UP	NA	1	0	1	0	2
ATP5J2	UP	NA	UP	NA	1	0	1	0	2
TCEB3CL2	UP	NA	UP	NA	1	0	1	0	2
TXNRD3NB	UP	NA	NA	NA	1	0	0	0	1
RP11_116D17.3	UP	NA	UP	NA	1	0	1	0	2
POU4F3	UP	NA	UP	NA	1	0	1	0	2
RP11_23J18.1	UP	NA	UP	NA	1	0	1	0	2
ZNF560	UP	NA	UP	UP	1	0	1	1	3
RP11_193F5.4	UP	NA	UP	NA	1	0	1	0	2
RP11_386I14.4	UP	NA	UP	NA	1	0	1	0	2
AC007249.3	UP	NA	UP	NA	1	0	1	0	2
SPTBN1	DOWN	NA	DOWN	NA	-1	0	-1	0	-2
LINC00922	UP	NA	UP	NA	1	0	1	0	2
SLC9A4	UP	NA	UP	NA	1	0	1	0	2
DMP1	UP	NA	UP	NA	1	0	1	0	2
RN7SL336P	UP	NA	UP	NA	1	0	1	0	2
RP11_69I8.3	UP	NA	UP	NA	1	0	1	0	2
KLRG2	UP	NA	UP	NA	1	0	1	0	2
HOXC10	UP	NA	UP	NA	1	0	1	0	2
AC007879.7	UP	NA	UP	NA	1	0	1	0	2
PRSS48	UP	NA	UP	NA	1	0	1	0	2
TERC	UP	NA	UP	NA	1	0	1	0	2
SCDP1	UP	NA	NA	NA	1	0	0	0	1
RP3_510O8.4	UP	NA	NA	NA	1	0	0	0	1
IGKV3_20	UP	UP	UP	UP	1	1	1	1	4
MMP10	UP	NA	UP	NA	1	0	1	0	2
IPO7P2	UP	NA	UP	NA	1	0	1	0	2
CTB_151G24.1	UP	NA	UP	NA	1	0	1	0	2
AKR1B15	UP	NA	UP	NA	1	0	1	0	2
TMSB15A	UP	NA	UP	UP	1	0	1	1	3
ELL2P1	UP	NA	UP	NA	1	0	1	0	2
ETF1P2	UP	NA	UP	NA	1	0	1	0	2
CTB_54O9.9	UP	NA	UP	NA	1	0	1	0	2
HOXC5	UP	NA	UP	NA	1	0	1	0	2
NKX3_2	UP	NA	UP	NA	1	0	1	0	2
AC010761.13	UP	NA	NA	NA	1	0	0	0	1
RP6_218J18.2	UP	NA	NA	NA	1	0	0	0	1
RP11_686D22.10	UP	NA	NA	NA	1	0	0	0	1
C9	UP	NA	UP	NA	1	0	1	0	2
RP11_45A16.4	UP	NA	NA	NA	1	0	0	0	1
RP11_8L8.2	UP	NA	UP	NA	1	0	1	0	2
CTD_2376I4.2	UP	NA	UP	NA	1	0	1	0	2
RP1_153P14.3	UP	NA	UP	NA	1	0	1	0	2
CTB_46B19.2	UP	NA	UP	NA	1	0	1	0	2
LINC01060	UP	NA	UP	NA	1	0	1	0	2
RP11_671E7.1	UP	NA	UP	NA	1	0	1	0	2
RP5_1177I5.3	UP	NA	UP	NA	1	0	1	0	2
RP11_137N23.1	UP	NA	UP	NA	1	0	1	0	2
MNX1	UP	NA	UP	NA	1	0	1	0	2
RP11_524F11.2	UP	NA	UP	NA	1	0	1	0	2
AC068535.3	UP	NA	UP	NA	1	0	1	0	2
RSC1A1	UP	NA	UP	NA	1	0	1	0	2
CSNK1A1L	UP	NA	NA	NA	1	0	0	0	1
AC006466.5	UP	NA	UP	NA	1	0	1	0	2
HMGA1P8	UP	NA	UP	NA	1	0	1	0	2
SCARNA7	UP	NA	UP	NA	1	0	1	0	2
CKLF	UP	NA	UP	NA	1	0	1	0	2
RP11_516A11.1	UP	NA	UP	NA	1	0	1	0	2
RPS4XP11	UP	NA	NA	NA	1	0	0	0	1
CD40LG	UP	NA	NA	NA	1	0	0	0	1
SNORD3B_1	UP	NA	UP	UP	1	0	1	1	3
CENPA	UP	NA	UP	UP	1	0	1	1	3
SLC2A3P1	UP	NA	UP	NA	1	0	1	0	2
RP5_1029K10.2	UP	NA	UP	NA	1	0	1	0	2
RP11_73B2.6	UP	NA	UP	NA	1	0	1	0	2
DTL	UP	NA	UP	NA	1	0	1	0	2
RP11_118F19.1	UP	NA	UP	NA	1	0	1	0	2
CTD_2540M10.1	UP	NA	UP	NA	1	0	1	0	2
ICOS	UP	NA	UP	NA	1	0	1	0	2
RP11_570P14.1	UP	NA	UP	NA	1	0	1	0	2
RP11_173P15.5	UP	NA	UP	NA	1	0	1	0	2
RPS15A	UP	NA	UP	NA	1	0	1	0	2
RP3_369A17.4	UP	NA	UP	NA	1	0	1	0	2
MYBL2	UP	NA	UP	UP	1	0	1	1	3
GPR50	UP	NA	UP	NA	1	0	1	0	2
HOXA10	UP	NA	UP	UP	1	0	1	1	3
TMEM251	UP	NA	UP	NA	1	0	1	0	2
RP11_732A19.8	UP	NA	UP	NA	1	0	1	0	2
USP41	UP	NA	UP	NA	1	0	1	0	2
GAPDHP60	UP	NA	UP	NA	1	0	1	0	2
BMS1P9	UP	NA	UP	NA	1	0	1	0	2
CTB_79E8.3	UP	NA	UP	NA	1	0	1	0	2
RP11_231C18.2	UP	NA	UP	NA	1	0	1	0	2
HES2	UP	NA	UP	NA	1	0	1	0	2
RP11_718B12.2	UP	NA	UP	NA	1	0	1	0	2
RP11_174J11.1	UP	NA	UP	NA	1	0	1	0	2
RP11_110G21.1	UP	NA	UP	NA	1	0	1	0	2
UBA52P8	UP	NA	NA	NA	1	0	0	0	1
PGBD4P3	UP	NA	UP	NA	1	0	1	0	2
RP11_644K8.1	UP	NA	UP	NA	1	0	1	0	2
RP11_488C13.1	UP	NA	UP	NA	1	0	1	0	2
MYOD1	UP	NA	UP	NA	1	0	1	0	2
RP11_18J9.3	UP	NA	UP	NA	1	0	1	0	2
CTB_133G6.2	UP	NA	UP	NA	1	0	1	0	2
LINC00928	UP	NA	UP	NA	1	0	1	0	2
CXorf65	UP	NA	UP	NA	1	0	1	0	2
RP11_229P13.23	UP	NA	UP	NA	1	0	1	0	2
RP11_110I1.5	UP	NA	UP	NA	1	0	1	0	2
HOXD4	UP	NA	UP	NA	1	0	1	0	2
SMARCA5_AS1	UP	NA	UP	NA	1	0	1	0	2
GDPD4	UP	NA	UP	NA	1	0	1	0	2
RPS27	UP	NA	UP	NA	1	0	1	0	2
C2orf15	UP	NA	UP	NA	1	0	1	0	2
MELK	UP	NA	UP	UP	1	0	1	1	3
CTD_3094K11.1	UP	NA	UP	NA	1	0	1	0	2
AC003986.6	UP	NA	UP	NA	1	0	1	0	2
RP11_177H2.2	UP	NA	UP	NA	1	0	1	0	2
LRRIQ4	UP	NA	UP	NA	1	0	1	0	2
RRM2	UP	NA	UP	UP	1	0	1	1	3
RP11_414H17.5	UP	NA	UP	NA	1	0	1	0	2
NOS2P2	UP	NA	UP	NA	1	0	1	0	2
CTC_458G6.2	UP	NA	UP	NA	1	0	1	0	2
CCL18	UP	NA	UP	NA	1	0	1	0	2
NPSR1_AS1	UP	NA	NA	NA	1	0	0	0	1
CTC_296K1.4	UP	NA	UP	NA	1	0	1	0	2
FCRL1	UP	NA	UP	NA	1	0	1	0	2
RBMS2P1	UP	NA	UP	NA	1	0	1	0	2
RP11_171I2.4	UP	NA	NA	NA	1	0	0	0	1
HOXD8	UP	UP	UP	UP	1	1	1	1	4
XKR5	UP	NA	UP	NA	1	0	1	0	2
RP11_848P1.3	UP	NA	UP	NA	1	0	1	0	2
TRBV26OR9_2	UP	NA	UP	NA	1	0	1	0	2
RP5_1061H20.4	UP	NA	UP	NA	1	0	1	0	2
SEC14L3	UP	NA	UP	NA	1	0	1	0	2
AC079305.11	UP	NA	UP	NA	1	0	1	0	2
AP000266.7	UP	NA	UP	NA	1	0	1	0	2
RP11_620J15.1	UP	NA	UP	NA	1	0	1	0	2
IGF2BP3	UP	UP	UP	UP	1	1	1	1	4
CAPN6	UP	NA	UP	NA	1	0	1	0	2
GCNT7	UP	NA	UP	NA	1	0	1	0	2
RP11_434D9.1	UP	NA	UP	NA	1	0	1	0	2
RP11_796G6.1	UP	NA	UP	NA	1	0	1	0	2
RP11_319G6.1	UP	NA	UP	NA	1	0	1	0	2
RP11_598P20.3	UP	NA	UP	NA	1	0	1	0	2
CTB_50L17.16	UP	NA	UP	NA	1	0	1	0	2
RP11_834C11.5	UP	NA	UP	NA	1	0	1	0	2
KIFC1	UP	NA	UP	UP	1	0	1	1	3
RN7SL333P	UP	NA	UP	NA	1	0	1	0	2
RP11_211N8.3	UP	NA	UP	NA	1	0	1	0	2
ACTL8	UP	NA	UP	NA	1	0	1	0	2
MMP1	UP	UP	UP	NA	1	1	1	0	3
RP5_1052I5.2	UP	NA	UP	NA	1	0	1	0	2
NDC80	UP	NA	UP	UP	1	0	1	1	3
MYO9A	DOWN	NA	DOWN	NA	-1	0	-1	0	-2
ASB18	UP	NA	UP	NA	1	0	1	0	2
RP11_455B3.1	UP	NA	NA	NA	1	0	0	0	1
CTA_384D8.34	UP	NA	UP	NA	1	0	1	0	2
RP11_50E11.2	UP	NA	UP	NA	1	0	1	0	2
TMED10P2	UP	NA	NA	NA	1	0	0	0	1
RPL38	UP	NA	UP	NA	1	0	1	0	2
RP11_1134I14.4	UP	NA	UP	DOWN	1	0	1	-1	1
RP1_179N16.3	UP	NA	UP	NA	1	0	1	0	2
RP11_697E2.7	UP	NA	UP	NA	1	0	1	0	2
HMGN2P15	UP	NA	UP	NA	1	0	1	0	2
GAPDHP15	UP	NA	UP	NA	1	0	1	0	2
RP11_483F11.7	UP	NA	UP	NA	1	0	1	0	2
RPL27	UP	NA	UP	NA	1	0	1	0	2
RP3_467K16.2	UP	NA	UP	NA	1	0	1	0	2
PCNPP5	UP	NA	NA	NA	1	0	0	0	1
RNU1_1	UP	NA	UP	NA	1	0	1	0	2
RNU1_28P	UP	NA	UP	NA	1	0	1	0	2
RNU1_3	UP	NA	UP	NA	1	0	1	0	2
RNVU1_18	UP	NA	UP	NA	1	0	1	0	2
FAM183B	UP	NA	UP	NA	1	0	1	0	2
RP11_252K23.2	UP	NA	UP	NA	1	0	1	0	2
RPS24	UP	NA	UP	NA	1	0	1	0	2
NBPF13P	UP	NA	UP	NA	1	0	1	0	2
TMPRSS7	UP	NA	UP	NA	1	0	1	0	2
LY6G6D	UP	NA	UP	NA	1	0	1	0	2
RP1_225E12.2	UP	NA	UP	NA	1	0	1	0	2
RP11_632F7.3	UP	NA	UP	NA	1	0	1	0	2
RP11_286N22.8	UP	NA	UP	NA	1	0	1	0	2
RP11_187C18.4	UP	NA	UP	NA	1	0	1	0	2
WASF4P	UP	NA	UP	NA	1	0	1	0	2
GS1_257G1.1	UP	NA	NA	NA	1	0	0	0	1
HNRNPUP1	UP	NA	UP	NA	1	0	1	0	2
AC011524.1	UP	NA	UP	NA	1	0	1	0	2
RP11_310H4.2	UP	NA	NA	NA	1	0	0	0	1
LHX3	UP	NA	UP	NA	1	0	1	0	2
RP11_807H7.2	UP	NA	UP	NA	1	0	1	0	2
CTD_2342N23.3	UP	NA	UP	NA	1	0	1	0	2
PGAM1P4	UP	NA	NA	NA	1	0	0	0	1
AC019181.2	UP	NA	UP	NA	1	0	1	0	2
AC092675.3	UP	NA	UP	NA	1	0	1	0	2
SNORD3B_2	UP	NA	UP	UP	1	0	1	1	3
H3F3C	UP	NA	UP	NA	1	0	1	0	2
RP11_93H12.4	UP	NA	UP	NA	1	0	1	0	2
ZBTB12P1	UP	NA	UP	NA	1	0	1	0	2
RP11_354M20.3	UP	NA	UP	NA	1	0	1	0	2
CYP4F22	UP	NA	UP	NA	1	0	1	0	2
ASIP	UP	NA	UP	NA	1	0	1	0	2
ARPC3P1	UP	NA	UP	NA	1	0	1	0	2
PNPT1P1	UP	NA	UP	NA	1	0	1	0	2
RP11_359K18.4	UP	NA	UP	NA	1	0	1	0	2
CTCFL	UP	NA	UP	NA	1	0	1	0	2
POU4F2	UP	NA	UP	NA	1	0	1	0	2
NMB	UP	NA	UP	NA	1	0	1	0	2
RNU1_2	UP	NA	UP	NA	1	0	1	0	2
RNU1_27P	UP	NA	UP	NA	1	0	1	0	2
RNU1_4	UP	NA	UP	NA	1	0	1	0	2
PTCHD3P1	UP	NA	UP	NA	1	0	1	0	2
HNRNPA3P5	UP	NA	UP	NA	1	0	1	0	2
PLEKHS1	UP	NA	UP	NA	1	0	1	0	2
RARRES2P4	UP	NA	UP	NA	1	0	1	0	2
AC006129.1	UP	NA	UP	NA	1	0	1	0	2
RARRES2P1	UP	NA	UP	NA	1	0	1	0	2
RP11_543P15.1	UP	NA	UP	NA	1	0	1	0	2
RP11_649A18.5	UP	NA	UP	NA	1	0	1	0	2
RP11_474O21.5	UP	NA	UP	NA	1	0	1	0	2
FAM111B	UP	NA	UP	UP	1	0	1	1	3
RN7SL585P	UP	NA	UP	NA	1	0	1	0	2
RN7SL4P	UP	NA	UP	NA	1	0	1	0	2
TROAP	UP	NA	UP	UP	1	0	1	1	3
PRSS54	UP	NA	NA	NA	1	0	0	0	1
E2F8	UP	NA	UP	NA	1	0	1	0	2
RP5_899E9.1	UP	NA	UP	NA	1	0	1	0	2
AC027612.4	UP	NA	UP	NA	1	0	1	0	2
HIST1H2BH	UP	NA	UP	NA	1	0	1	0	2
CTB_59C6.3	UP	NA	UP	NA	1	0	1	0	2
RP11_401P9.6	UP	NA	UP	NA	1	0	1	0	2
HMGN2P5	UP	NA	UP	NA	1	0	1	0	2
AC104057.1	UP	NA	UP	NA	1	0	1	0	2
CDK1	UP	NA	UP	UP	1	0	1	1	3
RP11_424C20.2	UP	NA	UP	NA	1	0	1	0	2
AC005754.7	UP	NA	UP	NA	1	0	1	0	2
LRRC37A5P	UP	NA	NA	NA	1	0	0	0	1
PMS2P5	UP	NA	UP	NA	1	0	1	0	2
ADAM21P1	UP	NA	UP	NA	1	0	1	0	2
RPL23	UP	NA	UP	NA	1	0	1	0	2
RP11_588G21.2	UP	NA	UP	NA	1	0	1	0	2
DPH3P1	UP	NA	UP	NA	1	0	1	0	2
CYP7A1	UP	NA	NA	NA	1	0	0	0	1
PRDM13	UP	NA	UP	NA	1	0	1	0	2
IDO1	UP	NA	UP	NA	1	0	1	0	2
C4BPB	UP	NA	UP	NA	1	0	1	0	2
RAB44	UP	NA	UP	NA	1	0	1	0	2
RP11_24F11.2	UP	NA	UP	NA	1	0	1	0	2
CLNK	UP	NA	UP	NA	1	0	1	0	2
UBD	UP	NA	UP	NA	1	0	1	0	2
FOXA3	UP	NA	UP	NA	1	0	1	0	2
RN7SL262P	UP	NA	UP	NA	1	0	1	0	2
SEC61G	UP	NA	UP	NA	1	0	1	0	2
RBBP4P2	UP	NA	UP	NA	1	0	1	0	2
CPA3	UP	NA	UP	NA	1	0	1	0	2
RP11_1006G14.2	UP	NA	NA	NA	1	0	0	0	1
RP11_120D5.1	UP	NA	UP	NA	1	0	1	0	2
HOXA9	UP	NA	UP	NA	1	0	1	0	2
CTC_471J1.10	UP	NA	UP	NA	1	0	1	0	2
WDR72	UP	NA	UP	NA	1	0	1	0	2
GATA4	UP	NA	UP	NA	1	0	1	0	2
TOP2A	UP	NA	UP	UP	1	0	1	1	3
DBI	UP	NA	UP	NA	1	0	1	0	2
SCARNA9	UP	NA	UP	NA	1	0	1	0	2
RP3_337O18.9	UP	NA	UP	NA	1	0	1	0	2
CTD_2647L4.4	UP	NA	UP	NA	1	0	1	0	2
RN7SL1	UP	NA	UP	NA	1	0	1	0	2
EEF1A1P33	UP	NA	UP	NA	1	0	1	0	2
CXCR2P1	UP	NA	UP	NA	1	0	1	0	2
ADIG	UP	NA	UP	NA	1	0	1	0	2
RP11_353N4.5	UP	NA	UP	NA	1	0	1	0	2
RP11_296I10.3	UP	NA	UP	NA	1	0	1	0	2
CTC_564N23.2	UP	NA	UP	NA	1	0	1	0	2
PAICSP4	UP	NA	UP	NA	1	0	1	0	2
RPS24P8	UP	NA	UP	NA	1	0	1	0	2
LINC00519	UP	NA	UP	NA	1	0	1	0	2
CD5L	UP	NA	UP	NA	1	0	1	0	2
NXPE2	UP	NA	UP	NA	1	0	1	0	2
PIGY	UP	NA	UP	UP	1	0	1	1	3
FXYD6_FXYD2	UP	NA	UP	NA	1	0	1	0	2
PPP1R9A	DOWN	NA	DOWN	NA	-1	0	-1	0	-2
TPRG1_AS1	UP	NA	UP	NA	1	0	1	0	2
MYH16	UP	NA	UP	NA	1	0	1	0	2
LDHAL6B	UP	NA	UP	NA	1	0	1	0	2
CDC45	UP	NA	UP	UP	1	0	1	1	3
RMRP	UP	NA	UP	NA	1	0	1	0	2
LCE1C	UP	NA	UP	NA	1	0	1	0	2
SGOL1	UP	NA	UP	UP	1	0	1	1	3
MRPL35P2	UP	NA	UP	NA	1	0	1	0	2
FRG1	UP	NA	UP	NA	1	0	1	0	2
KIF20A	UP	NA	UP	UP	1	0	1	1	3
CTC_378H22.1	UP	NA	UP	NA	1	0	1	0	2
HCG15	UP	NA	UP	NA	1	0	1	0	2
RP11_589M4.4	UP	NA	UP	NA	1	0	1	0	2
PF4	UP	NA	UP	NA	1	0	1	0	2
RXFP4	UP	NA	UP	NA	1	0	1	0	2
ASF1B	UP	NA	UP	UP	1	0	1	1	3
KLF7_IT1	UP	NA	UP	NA	1	0	1	0	2
CTD_2319I12.2	UP	NA	NA	NA	1	0	0	0	1
RP11_216N14.7	UP	NA	UP	NA	1	0	1	0	2
CDK2AP2P2	UP	NA	UP	NA	1	0	1	0	2
AC079145.4	UP	NA	NA	NA	1	0	0	0	1
DDX10P1	UP	NA	UP	NA	1	0	1	0	2
RP5_1050D4.5	UP	NA	UP	NA	1	0	1	0	2
ARMS2	UP	NA	NA	NA	1	0	0	0	1
RP11_27I1.4	UP	NA	UP	NA	1	0	1	0	2
SKOR2	UP	NA	UP	NA	1	0	1	0	2
FAM64A	UP	NA	UP	UP	1	0	1	1	3
RP11_313P22.1	UP	NA	UP	NA	1	0	1	0	2
RP3_477O4.14	UP	NA	UP	NA	1	0	1	0	2
IFI27L1	UP	NA	UP	NA	1	0	1	0	2
RP11_68I3.4	UP	NA	NA	NA	1	0	0	0	1
AC105053.3	UP	NA	UP	NA	1	0	1	0	2
RP11_219G17.4	UP	NA	UP	NA	1	0	1	0	2
HOXA_AS3	UP	NA	UP	NA	1	0	1	0	2
RP11_82L7.4	UP	NA	UP	NA	1	0	1	0	2
AC011515.2	UP	NA	UP	NA	1	0	1	0	2
RP11_420K14.6	UP	NA	UP	NA	1	0	1	0	2
SYT8	UP	NA	UP	NA	1	0	1	0	2
CCDC58	UP	NA	UP	NA	1	0	1	0	2
IGLV1_51	UP	UP	UP	UP	1	1	1	1	4
RLN1	UP	NA	NA	NA	1	0	0	0	1
RP11_79O8.1	UP	NA	NA	NA	1	0	0	0	1
AP001172.2	UP	NA	UP	NA	1	0	1	0	2
LGALS2	UP	NA	UP	NA	1	0	1	0	2
RP11_791G15.2	UP	NA	UP	NA	1	0	1	0	2
FGF13_AS1	UP	NA	UP	NA	1	0	1	0	2
NUSAP1	UP	NA	UP	UP	1	0	1	1	3
CTC_548K16.1	UP	NA	UP	NA	1	0	1	0	2
RSL24D1P6	UP	NA	NA	NA	1	0	0	0	1
GCM1	UP	NA	UP	NA	1	0	1	0	2
H3F3AP4	UP	NA	UP	NA	1	0	1	0	2
SPATA12	UP	NA	UP	NA	1	0	1	0	2
AP001469.7	UP	NA	UP	NA	1	0	1	0	2
RP11_179A16.1	UP	NA	UP	NA	1	0	1	0	2
ARHGAP31_AS1	UP	NA	UP	NA	1	0	1	0	2
C3orf36	UP	NA	NA	NA	1	0	0	0	1
LINC00698	UP	NA	UP	NA	1	0	1	0	2
RP11_124N14.3	UP	NA	UP	NA	1	0	1	0	2
CTD_2114J12.1	UP	NA	UP	NA	1	0	1	0	2
RP11_635N19.2	UP	NA	UP	NA	1	0	1	0	2
AC002310.7	UP	NA	NA	NA	1	0	0	0	1
RPL35	UP	NA	UP	NA	1	0	1	0	2
XXbac_BPG308K3.6	UP	NA	UP	NA	1	0	1	0	2
AC096559.1	UP	NA	UP	NA	1	0	1	0	2
CTD_2165H16.3	UP	NA	UP	NA	1	0	1	0	2
PRR25	UP	NA	UP	NA	1	0	1	0	2
RP11_138C9.1	UP	NA	UP	UP	1	0	1	1	3
RXFP3	UP	NA	UP	NA	1	0	1	0	2
NHP2P1	UP	NA	UP	NA	1	0	1	0	2
ILDR1	UP	NA	UP	NA	1	0	1	0	2
ART1	UP	NA	UP	NA	1	0	1	0	2
TCEB1P19	UP	NA	UP	NA	1	0	1	0	2
ADH4	UP	NA	UP	NA	1	0	1	0	2
RBM8B	UP	NA	UP	NA	1	0	1	0	2
RPL30	UP	NA	UP	NA	1	0	1	0	2
WI2_85898F10.1	UP	NA	UP	NA	1	0	1	0	2
HORMAD1	UP	NA	NA	NA	1	0	0	0	1
PPIAP3	UP	NA	UP	NA	1	0	1	0	2
GUSBP3	UP	NA	UP	NA	1	0	1	0	2
RP11_483P21.2	UP	NA	UP	NA	1	0	1	0	2
CCNB2	UP	NA	UP	UP	1	0	1	1	3
RP13_228J13.5	UP	NA	UP	NA	1	0	1	0	2
AC008991.1	UP	NA	NA	NA	1	0	0	0	1
IGLC3	UP	UP	UP	UP	1	1	1	1	4
ZPLD1	UP	NA	UP	NA	1	0	1	0	2
AC093724.2	UP	NA	UP	NA	1	0	1	0	2
ACTG1P12	UP	NA	UP	NA	1	0	1	0	2
PDCD4_AS1	UP	NA	UP	NA	1	0	1	0	2
LINC00640	UP	NA	UP	NA	1	0	1	0	2
AC090587.5	UP	NA	NA	NA	1	0	0	0	1
LINC00311	UP	NA	UP	NA	1	0	1	0	2
RP11_70C1.1	UP	NA	UP	NA	1	0	1	0	2
EXOC3L4	UP	NA	UP	NA	1	0	1	0	2
OR52K3P	UP	NA	UP	NA	1	0	1	0	2
DNAJA4	DOWN	NA	DOWN	NA	-1	0	-1	0	-2
RP11_274B21.4	UP	NA	UP	NA	1	0	1	0	2
HIST1H4J	UP	NA	UP	NA	1	0	1	0	2
RP11_15A1.2	UP	NA	NA	NA	1	0	0	0	1
RP11_115L11.1	UP	NA	NA	NA	1	0	0	0	1
RP11_13J10.1	UP	NA	UP	NA	1	0	1	0	2
RPL35P5	UP	NA	UP	NA	1	0	1	0	2
CTD_2514C3.1	UP	NA	UP	NA	1	0	1	0	2
RP11_286H14.8	UP	NA	UP	NA	1	0	1	0	2
HMGA1P7	UP	NA	UP	NA	1	0	1	0	2
CRYAA	UP	NA	UP	NA	1	0	1	0	2
RP11_452F19.3	UP	NA	UP	NA	1	0	1	0	2
GFI1B	UP	NA	UP	NA	1	0	1	0	2
RP11_212D19.5	UP	NA	UP	NA	1	0	1	0	2
CPXM1	UP	NA	UP	NA	1	0	1	0	2
ATP1B4	UP	NA	UP	NA	1	0	1	0	2
HJURP	UP	NA	UP	UP	1	0	1	1	3
HIST1H1D	UP	NA	UP	NA	1	0	1	0	2
RP11_365F18.3	UP	NA	UP	NA	1	0	1	0	2
SLC25A2	UP	NA	UP	DOWN	1	0	1	-1	1
GNAQP1	UP	NA	UP	NA	1	0	1	0	2
TCL6	UP	NA	UP	NA	1	0	1	0	2
AC053503.11	UP	NA	UP	DOWN	1	0	1	-1	1
RPL26	UP	NA	UP	NA	1	0	1	0	2
CTC_448F2.4	UP	NA	UP	NA	1	0	1	0	2
NAV2_AS2	UP	NA	UP	NA	1	0	1	0	2
DCAF13P3	UP	NA	UP	NA	1	0	1	0	2
AC129778.2	UP	NA	UP	NA	1	0	1	0	2
APOC2	UP	NA	UP	NA	1	0	1	0	2
CTD_2410N18.5	UP	NA	NA	NA	1	0	0	0	1
CDH17	UP	NA	UP	NA	1	0	1	0	2
HTT	DOWN	NA	DOWN	NA	-1	0	-1	0	-2
OSTCP1	UP	NA	UP	NA	1	0	1	0	2
RP5_1057J7.7	UP	NA	UP	NA	1	0	1	0	2
CTB_118N6.2	UP	NA	UP	NA	1	0	1	0	2
MIPEPP3	UP	NA	UP	NA	1	0	1	0	2
DNAJC5B	UP	NA	UP	NA	1	0	1	0	2
WARS2_IT1	UP	NA	UP	NA	1	0	1	0	2
RP1_89D4.1	UP	NA	UP	NA	1	0	1	0	2
LINC00892	UP	NA	UP	NA	1	0	1	0	2
ALG1L13P	UP	NA	UP	NA	1	0	1	0	2
KB_1440D3.13	UP	NA	UP	NA	1	0	1	0	2
CTB_167B5.1	UP	NA	UP	NA	1	0	1	0	2
IL2RA	UP	NA	UP	NA	1	0	1	0	2
SNHG9	UP	NA	UP	NA	1	0	1	0	2
RP11_266K4.1	UP	NA	UP	NA	1	0	1	0	2
RP11_288L9.1	UP	NA	UP	NA	1	0	1	0	2
LL0XNC01_116E7.4	UP	NA	UP	NA	1	0	1	0	2
CTD_3199J23.6	UP	NA	UP	NA	1	0	1	0	2
RP5_867C24.1	UP	NA	UP	NA	1	0	1	0	2
RP11_689K5.3	UP	NA	UP	NA	1	0	1	0	2
C14orf178	UP	NA	NA	NA	1	0	0	0	1
C2orf48	UP	NA	UP	NA	1	0	1	0	2
RP11_443P15.2	UP	NA	UP	NA	1	0	1	0	2
RP11_65L3.4	UP	NA	UP	NA	1	0	1	0	2
TYRO3P	UP	NA	UP	NA	1	0	1	0	2
RP11_169D4.2	UP	NA	UP	NA	1	0	1	0	2
FOXP1_IT1	UP	NA	UP	NA	1	0	1	0	2
RP4_584D14.6	UP	NA	NA	NA	1	0	0	0	1
DDX18P1	UP	NA	UP	NA	1	0	1	0	2
WASH4P	UP	NA	UP	NA	1	0	1	0	2
AP000476.1	UP	NA	UP	NA	1	0	1	0	2
RP11_616K22.1	UP	NA	UP	NA	1	0	1	0	2
SLC24A5	UP	NA	UP	NA	1	0	1	0	2
RP11_770J1.3	UP	NA	UP	NA	1	0	1	0	2
RP11_80H5.7	UP	NA	UP	NA	1	0	1	0	2
RPL36A_HNRNPH2	UP	NA	UP	NA	1	0	1	0	2
ATP11A_AS1	UP	NA	UP	NA	1	0	1	0	2
HNRNPA3P10	UP	NA	UP	NA	1	0	1	0	2
RPS19	UP	NA	UP	NA	1	0	1	0	2
RP1_234P15.4	UP	NA	UP	NA	1	0	1	0	2
RN7SL737P	UP	NA	UP	NA	1	0	1	0	2
MAGEB17	UP	NA	UP	NA	1	0	1	0	2
RP11_57H14.2	UP	NA	UP	NA	1	0	1	0	2
RP11_330M2.4	UP	NA	UP	NA	1	0	1	0	2
CYB561D2	UP	NA	UP	NA	1	0	1	0	2
ZNRF3_AS1	UP	NA	UP	NA	1	0	1	0	2
AF001548.6	UP	NA	UP	NA	1	0	1	0	2
KRT8P39	UP	NA	UP	NA	1	0	1	0	2
B2M	UP	NA	UP	NA	1	0	1	0	2
CTC_429P9.2	UP	NA	UP	NA	1	0	1	0	2
ZNF197_AS1	UP	NA	UP	NA	1	0	1	0	2
STAU2_AS1	UP	NA	UP	NA	1	0	1	0	2
AC004453.8	UP	NA	UP	NA	1	0	1	0	2
C1orf210	UP	NA	UP	NA	1	0	1	0	2
PLEKHA3P1	UP	NA	UP	NA	1	0	1	0	2
RP11_288L9.4	UP	NA	UP	NA	1	0	1	0	2
CYP3A7	UP	NA	UP	NA	1	0	1	0	2
CYCSP10	UP	NA	UP	NA	1	0	1	0	2
RP11_126K1.6	UP	NA	UP	NA	1	0	1	0	2
SLC25A47	UP	NA	UP	NA	1	0	1	0	2
RP11_344B5.2	UP	NA	UP	NA	1	0	1	0	2
TNFRSF9	UP	NA	UP	NA	1	0	1	0	2
RP11_421E14.2	UP	NA	UP	NA	1	0	1	0	2
C9orf153	UP	NA	UP	NA	1	0	1	0	2
RP11_169K16.8	UP	NA	UP	NA	1	0	1	0	2
TSSC1_IT1	UP	NA	UP	NA	1	0	1	0	2
RP11_60A24.3	UP	NA	UP	NA	1	0	1	0	2
RP11_677M14.6	UP	NA	UP	NA	1	0	1	0	2
RP11_620J15.2	UP	NA	UP	NA	1	0	1	0	2
IL17B	UP	NA	UP	NA	1	0	1	0	2
CTD_3105H18.18	UP	NA	UP	NA	1	0	1	0	2
RP11_496N12.6	UP	NA	NA	NA	1	0	0	0	1
SNRPE	UP	NA	UP	NA	1	0	1	0	2
RP11_452K12.7	UP	NA	UP	NA	1	0	1	0	2
CTD_2179L22.1	UP	NA	UP	NA	1	0	1	0	2
RN7SKP80	UP	NA	UP	NA	1	0	1	0	2
PHBP15	UP	NA	UP	NA	1	0	1	0	2
FOXE1	UP	NA	UP	NA	1	0	1	0	2
TEX38	UP	NA	UP	NA	1	0	1	0	2
RP3_523E19.2	UP	NA	UP	NA	1	0	1	0	2
RP11_15E18.1	UP	NA	UP	NA	1	0	1	0	2
RNASE13	UP	NA	UP	NA	1	0	1	0	2
VN1R42P	UP	NA	UP	NA	1	0	1	0	2
CCL26	UP	NA	UP	NA	1	0	1	0	2
TMEM105	UP	NA	UP	NA	1	0	1	0	2
SLC6A2	UP	NA	UP	NA	1	0	1	0	2
SUGT1P2	UP	NA	UP	NA	1	0	1	0	2
RP11_281P23.1	UP	NA	UP	NA	1	0	1	0	2
LSM7	UP	NA	UP	NA	1	0	1	0	2
HTRA4	UP	NA	UP	NA	1	0	1	0	2
RP11_737O24.3	UP	NA	UP	NA	1	0	1	0	2
AC092162.1	UP	NA	NA	NA	1	0	0	0	1
CCR9	UP	NA	UP	NA	1	0	1	0	2
RNF185_AS1	UP	NA	UP	NA	1	0	1	0	2
RPL39P3	UP	NA	UP	NA	1	0	1	0	2
IGLC1	UP	UP	UP	UP	1	1	1	1	4
PFN1P3	UP	NA	UP	NA	1	0	1	0	2
PTCHD3P2	UP	NA	UP	NA	1	0	1	0	2
RPSAP15	UP	NA	UP	NA	1	0	1	0	2
RP11_462G22.2	UP	NA	UP	NA	1	0	1	0	2
CTA_253N17.1	UP	NA	UP	NA	1	0	1	0	2
DBF4P1	UP	NA	UP	NA	1	0	1	0	2
HIST1H2BK	UP	NA	UP	NA	1	0	1	0	2
SIT1	UP	NA	UP	NA	1	0	1	0	2
RPS18	UP	NA	UP	NA	1	0	1	0	2
RP11_524D16__A.3	UP	NA	UP	NA	1	0	1	0	2
CKS2	UP	NA	UP	UP	1	0	1	1	3
NKX2_5	UP	NA	UP	NA	1	0	1	0	2
HIST1H2AK	UP	NA	UP	NA	1	0	1	0	2
CD70	UP	NA	UP	NA	1	0	1	0	2
RPL5P12	UP	NA	UP	NA	1	0	1	0	2
RPL11	UP	NA	UP	NA	1	0	1	0	2
CTB_161M19.4	UP	NA	UP	NA	1	0	1	0	2
LAIR2	UP	NA	UP	NA	1	0	1	0	2
CBX3P9	UP	NA	NA	NA	1	0	0	0	1
RP11_403P17.5	UP	NA	NA	NA	1	0	0	0	1
AC098831.4	UP	NA	UP	NA	1	0	1	0	2
RIPPLY1	UP	NA	UP	NA	1	0	1	0	2
HMGN1P3	UP	NA	UP	NA	1	0	1	0	2
C17orf74	UP	NA	UP	NA	1	0	1	0	2
CCL3	UP	NA	UP	NA	1	0	1	0	2
MYL6	UP	NA	UP	NA	1	0	1	0	2
RP3_428L16.1	UP	NA	UP	NA	1	0	1	0	2
KIF1A	DOWN	NA	DOWN	DOWN	-1	0	-1	-1	-3
DKKL1	UP	NA	UP	NA	1	0	1	0	2
SNORD3A	UP	NA	UP	NA	1	0	1	0	2
RP11_104G3.2	UP	NA	UP	NA	1	0	1	0	2
RP11_603J24.17	UP	NA	UP	NA	1	0	1	0	2
OFD1P17	UP	NA	UP	NA	1	0	1	0	2
GS1_293C5.1	UP	NA	UP	NA	1	0	1	0	2
MID1IP1_AS1	UP	NA	UP	NA	1	0	1	0	2
OR1L8	UP	NA	UP	NA	1	0	1	0	2
RP11_677M14.5	UP	NA	UP	NA	1	0	1	0	2
TCEB3B	UP	NA	UP	NA	1	0	1	0	2
RP4_760C5.3	UP	NA	UP	NA	1	0	1	0	2
RPL34	UP	NA	UP	NA	1	0	1	0	2
RP11_134O21.1	UP	NA	UP	NA	1	0	1	0	2
CCDC167	UP	NA	UP	NA	1	0	1	0	2
CCT7P2	UP	NA	NA	NA	1	0	0	0	1
PRSS33	UP	NA	UP	NA	1	0	1	0	2
AC006011.4	UP	NA	UP	NA	1	0	1	0	2
AC072062.1	UP	NA	UP	NA	1	0	1	0	2
IFIT1B	UP	NA	UP	NA	1	0	1	0	2
TGM4	UP	NA	UP	NA	1	0	1	0	2
CARS_AS1	UP	NA	UP	NA	1	0	1	0	2
ITGAD	UP	NA	UP	NA	1	0	1	0	2
SUCLG2P2	UP	NA	NA	NA	1	0	0	0	1
USP12_AS2	UP	NA	UP	NA	1	0	1	0	2
ESCO2	UP	NA	UP	UP	1	0	1	1	3
KIAA1210	UP	NA	UP	NA	1	0	1	0	2
RP11_1021N1.1	UP	NA	UP	NA	1	0	1	0	2
GNB2L1	UP	NA	UP	NA	1	0	1	0	2
IL5	UP	NA	UP	NA	1	0	1	0	2
HNRNPA1P54	UP	NA	UP	NA	1	0	1	0	2
RP11_887P2.5	UP	NA	UP	NA	1	0	1	0	2
CXCR3	UP	NA	UP	NA	1	0	1	0	2
ATP5I	UP	NA	UP	NA	1	0	1	0	2
CTD_2002H8.2	UP	NA	UP	NA	1	0	1	0	2
PLEKHG6	UP	NA	UP	NA	1	0	1	0	2
RPS4XP6	UP	NA	UP	NA	1	0	1	0	2
CD80	UP	NA	UP	NA	1	0	1	0	2
KB_1440D3.14	UP	NA	UP	NA	1	0	1	0	2
LRRC37A9P	UP	NA	UP	NA	1	0	1	0	2
PIGHP1	UP	NA	UP	NA	1	0	1	0	2
RPL37A	UP	NA	UP	NA	1	0	1	0	2
ZNRF2P1	UP	NA	UP	NA	1	0	1	0	2
RPA4	UP	NA	UP	NA	1	0	1	0	2
CCL4	UP	NA	UP	NA	1	0	1	0	2
IL24	UP	NA	UP	NA	1	0	1	0	2
HMGB1P41	UP	NA	UP	NA	1	0	1	0	2
RN7SL417P	UP	NA	UP	NA	1	0	1	0	2
TCN1	UP	NA	UP	NA	1	0	1	0	2
SNRPG	UP	NA	UP	NA	1	0	1	0	2
RN7SKP16	UP	NA	UP	NA	1	0	1	0	2
RP11_54A4.2	UP	NA	NA	NA	1	0	0	0	1
RP11_420N3.2	UP	NA	UP	NA	1	0	1	0	2
RPL13AP20	UP	NA	UP	NA	1	0	1	0	2
ANGPTL3	UP	NA	UP	NA	1	0	1	0	2
RP11_159F24.3	UP	NA	UP	NA	1	0	1	0	2
STAB2	UP	NA	UP	NA	1	0	1	0	2
RP11_764K9.1	UP	NA	UP	NA	1	0	1	0	2
GSDMA	UP	NA	UP	NA	1	0	1	0	2
CEP55	UP	NA	UP	UP	1	0	1	1	3
BAX	UP	NA	UP	NA	1	0	1	0	2
AKR1B10	UP	NA	UP	NA	1	0	1	0	2
RP11_92K15.3	UP	NA	UP	NA	1	0	1	0	2
PEG3	DOWN	NA	DOWN	NA	-1	0	-1	0	-2
RP11_218C14.5	UP	NA	UP	NA	1	0	1	0	2
HIST1H4C	UP	NA	UP	NA	1	0	1	0	2
RP11_498P14.3	UP	NA	UP	NA	1	0	1	0	2
CTC_492K19.4	UP	NA	UP	NA	1	0	1	0	2
IL25	UP	NA	UP	NA	1	0	1	0	2
MS4A4E	UP	NA	UP	NA	1	0	1	0	2
ABCB11	UP	NA	UP	NA	1	0	1	0	2
TGIF2_C20orf24	UP	NA	UP	NA	1	0	1	0	2
SLC22A16	UP	NA	UP	NA	1	0	1	0	2
RP11_231C18.1	UP	NA	UP	NA	1	0	1	0	2
RP11_36B6.1	UP	NA	UP	NA	1	0	1	0	2
ERN2	UP	NA	UP	NA	1	0	1	0	2
UBL5	UP	NA	UP	NA	1	0	1	0	2
BPIFB2	UP	NA	UP	NA	1	0	1	0	2
HM13_IT1	UP	NA	UP	NA	1	0	1	0	2
LL22NC03_32F9.1	UP	NA	NA	NA	1	0	0	0	1
CTD_2655K5.1	UP	NA	NA	NA	1	0	0	0	1
GBP7	UP	NA	UP	NA	1	0	1	0	2
COLEC10	UP	NA	UP	NA	1	0	1	0	2
HOXA1	UP	NA	UP	UP	1	0	1	1	3
AC022182.2	UP	NA	UP	NA	1	0	1	0	2
C2orf61	UP	NA	NA	NA	1	0	0	0	1
TBC1D3G	UP	NA	UP	NA	1	0	1	0	2
SERBP1P1	UP	NA	NA	NA	1	0	0	0	1
CENPM	UP	NA	UP	UP	1	0	1	1	3
DMBX1	UP	NA	UP	NA	1	0	1	0	2
RP1_278E11.3	UP	NA	UP	NA	1	0	1	0	2
RN7SL381P	UP	NA	UP	NA	1	0	1	0	2
RP11_459F6.3	UP	NA	NA	NA	1	0	0	0	1
RP11_395L14.17	UP	NA	UP	NA	1	0	1	0	2
KRT18P7	UP	NA	UP	NA	1	0	1	0	2
AC000068.9	UP	NA	UP	NA	1	0	1	0	2
MRPL9P1	UP	NA	UP	NA	1	0	1	0	2
HIST1H3E	UP	NA	UP	NA	1	0	1	0	2
RP11_739P1.2	UP	NA	NA	NA	1	0	0	0	1
ROMO1	UP	NA	UP	NA	1	0	1	0	2
HIST2H3PS2	UP	NA	UP	NA	1	0	1	0	2
RPL23A	UP	NA	UP	NA	1	0	1	0	2
RPS15AP10	UP	NA	UP	NA	1	0	1	0	2
RP11_733O18.1	UP	NA	UP	NA	1	0	1	0	2
AK4P3	UP	NA	UP	NA	1	0	1	0	2
OST4	UP	NA	UP	NA	1	0	1	0	2
GABRP	UP	NA	UP	NA	1	0	1	0	2
RP11_175B9.3	UP	NA	UP	NA	1	0	1	0	2
VTCN1	UP	NA	UP	NA	1	0	1	0	2
CTD_2528L19.3	UP	NA	UP	NA	1	0	1	0	2
RPL12L3	UP	NA	UP	NA	1	0	1	0	2
MCM10	UP	NA	UP	UP	1	0	1	1	3
MFSD6L	UP	NA	UP	NA	1	0	1	0	2
RPL12	UP	NA	UP	NA	1	0	1	0	2
CTC_523E23.1	UP	NA	UP	NA	1	0	1	0	2
SLC16A6P1	UP	NA	UP	NA	1	0	1	0	2
IGLL5	UP	NA	UP	NA	1	0	1	0	2
RP11_206L10.5	UP	NA	UP	NA	1	0	1	0	2
BARX1	UP	NA	UP	NA	1	0	1	0	2
RP11_572O6.1	UP	NA	UP	NA	1	0	1	0	2
GSTT2	UP	NA	UP	NA	1	0	1	0	2
TOB2P1	UP	NA	UP	NA	1	0	1	0	2
RP11_109G23.3	UP	NA	UP	NA	1	0	1	0	2
VHLL	UP	NA	UP	NA	1	0	1	0	2
RP11_447H19.3	UP	NA	UP	NA	1	0	1	0	2
CTC_559E9.8	UP	NA	UP	NA	1	0	1	0	2
TCF23	UP	NA	UP	NA	1	0	1	0	2
RP3_418C23.2	UP	NA	UP	NA	1	0	1	0	2
RPS16	UP	NA	UP	NA	1	0	1	0	2
CTD_2555O16.2	UP	NA	UP	NA	1	0	1	0	2
TNF	UP	UP	UP	NA	1	1	1	0	3
AC011530.4	UP	NA	UP	NA	1	0	1	0	2
RP11_674P19.2	UP	NA	UP	NA	1	0	1	0	2
RPL35P2	UP	NA	UP	NA	1	0	1	0	2
UTS2	UP	NA	UP	NA	1	0	1	0	2
RN7SK	UP	NA	UP	DOWN	1	0	1	-1	1
RPL36AP43	UP	NA	UP	NA	1	0	1	0	2
RP11_580I16.2	UP	NA	UP	NA	1	0	1	0	2
SCARNA5	UP	NA	UP	NA	1	0	1	0	2
SMARCE1P6	UP	NA	UP	NA	1	0	1	0	2
RP11_110I1.14	UP	NA	UP	NA	1	0	1	0	2
CTC_490E21.10	UP	NA	UP	NA	1	0	1	0	2
RP11_1074O12.1	UP	NA	UP	NA	1	0	1	0	2
NT5DC4	UP	NA	UP	NA	1	0	1	0	2
SCARNA13	UP	NA	UP	NA	1	0	1	0	2
NOP10	UP	NA	UP	NA	1	0	1	0	2
RP1_12G14.7	UP	NA	UP	NA	1	0	1	0	2
NUF2	UP	NA	UP	UP	1	0	1	1	3
RP11_589P10.5	UP	NA	UP	NA	1	0	1	0	2
GJB4	UP	NA	NA	NA	1	0	0	0	1
AC003104.1	UP	NA	UP	NA	1	0	1	0	2
RP11_561I11.4	UP	NA	NA	NA	1	0	0	0	1
RPS9P1	UP	NA	UP	NA	1	0	1	0	2
RP11_1148O4.1	UP	NA	UP	NA	1	0	1	0	2
SMAD5_AS1	UP	NA	UP	NA	1	0	1	0	2
CTD_2534I21.8	UP	NA	UP	NA	1	0	1	0	2
C4orf45	UP	NA	NA	NA	1	0	0	0	1
AC010900.2	UP	NA	UP	NA	1	0	1	0	2
FCRL5	UP	NA	UP	NA	1	0	1	0	2
ZNF322P1	UP	NA	UP	NA	1	0	1	0	2
RP1_266L20.2	UP	NA	UP	NA	1	0	1	0	2
TKTL2	UP	NA	UP	NA	1	0	1	0	2
HSP90AA5P	UP	NA	UP	NA	1	0	1	0	2
RP11_469H8.6	UP	NA	NA	NA	1	0	0	0	1
NPM1P26	UP	NA	UP	NA	1	0	1	0	2
CTD_2203K17.1	UP	NA	UP	NA	1	0	1	0	2
RAD51	UP	NA	UP	UP	1	0	1	1	3
RPS15AP38	UP	NA	NA	NA	1	0	0	0	1
RP11_863K10.2	UP	NA	UP	NA	1	0	1	0	2
ISL2	UP	NA	UP	NA	1	0	1	0	2
GDI2P2	UP	NA	UP	NA	1	0	1	0	2
RP11_251G23.2	UP	NA	NA	NA	1	0	0	0	1
ONECUT1	UP	NA	UP	NA	1	0	1	0	2
RP11_61F12.1	UP	NA	UP	NA	1	0	1	0	2
CTD_2012J19.1	UP	NA	UP	NA	1	0	1	0	2
RPL21P28	UP	NA	UP	NA	1	0	1	0	2
CPA5	UP	NA	UP	NA	1	0	1	0	2
LBP	UP	NA	UP	NA	1	0	1	0	2
FAM157A	UP	NA	UP	NA	1	0	1	0	2
LCT	UP	NA	UP	NA	1	0	1	0	2
EIF2S2P3	UP	NA	UP	NA	1	0	1	0	2
RP11_791G16.2	UP	NA	UP	NA	1	0	1	0	2
RP11_661A12.5	UP	NA	UP	NA	1	0	1	0	2
DBIL5P2	UP	NA	UP	NA	1	0	1	0	2
CBX3P4	UP	NA	UP	NA	1	0	1	0	2
RP11_1000B6.3	UP	NA	UP	NA	1	0	1	0	2
RN7SL521P	UP	NA	UP	NA	1	0	1	0	2
CYP2W1	UP	NA	UP	NA	1	0	1	0	2
RP4_816N1.6	UP	NA	UP	NA	1	0	1	0	2
IGHD	UP	NA	UP	NA	1	0	1	0	2
RP11_611O2.3	UP	NA	UP	DOWN	1	0	1	-1	1
RP11_23F23.2	UP	NA	NA	NA	1	0	0	0	1
RIMKLBP1	UP	NA	UP	NA	1	0	1	0	2
RP11_390G14.1	UP	NA	UP	NA	1	0	1	0	2
KRT74	UP	NA	UP	NA	1	0	1	0	2
RP3_483K16.4	UP	NA	UP	NA	1	0	1	0	2
RP1_102E24.6	UP	NA	NA	NA	1	0	0	0	1
RP11_6I2.3	UP	NA	UP	NA	1	0	1	0	2
ANP32BP1	UP	NA	UP	NA	1	0	1	0	2
RP11_54A9.1	UP	NA	UP	NA	1	0	1	0	2
CENPK	UP	NA	UP	UP	1	0	1	1	3
RP11_417F21.1	UP	NA	UP	NA	1	0	1	0	2
ICAM4	UP	NA	UP	NA	1	0	1	0	2
SLC10A6	UP	NA	UP	NA	1	0	1	0	2
GTSE1	UP	NA	UP	UP	1	0	1	1	3
AP000295.9	UP	NA	UP	NA	1	0	1	0	2
RP11_33B1.3	UP	NA	UP	NA	1	0	1	0	2
OR7E128P	UP	NA	UP	NA	1	0	1	0	2
HOXB9	UP	NA	UP	NA	1	0	1	0	2
ELF5	UP	NA	UP	NA	1	0	1	0	2
SNORA53	UP	NA	UP	NA	1	0	1	0	2
RP11_848P1.9	UP	NA	UP	NA	1	0	1	0	2
AC133528.2	UP	NA	UP	NA	1	0	1	0	2
RP11_638L3.1	UP	NA	NA	NA	1	0	0	0	1
CTD_2562J17.7	UP	NA	UP	NA	1	0	1	0	2
RP11_119H12.4	UP	NA	UP	NA	1	0	1	0	2
RPL7P57	UP	NA	UP	NA	1	0	1	0	2
NCAPH	UP	NA	UP	UP	1	0	1	1	3
RP5_1099D15.1	UP	NA	UP	NA	1	0	1	0	2
RP11_863K10.4	UP	NA	UP	NA	1	0	1	0	2
CTC_303L1.1	UP	NA	UP	NA	1	0	1	0	2
CTD_2353F22.1	UP	NA	UP	NA	1	0	1	0	2
RPS23	UP	NA	UP	NA	1	0	1	0	2
ERLEC1P1	UP	NA	UP	NA	1	0	1	0	2
HRH4	UP	NA	UP	NA	1	0	1	0	2
PRKRIRP7	UP	NA	UP	NA	1	0	1	0	2
CMTM1	UP	NA	UP	NA	1	0	1	0	2
LINC00908	UP	NA	UP	NA	1	0	1	0	2
RP1_122P22.2	UP	NA	UP	NA	1	0	1	0	2
ACSL6	UP	DOWN	UP	DOWN	1	-1	1	-1	0
RP11_647K16.1	UP	NA	UP	NA	1	0	1	0	2
CDC20	UP	NA	UP	UP	1	0	1	1	3
CTD_2631K10.1	UP	NA	UP	NA	1	0	1	0	2
RP4_753M9.1	UP	NA	UP	NA	1	0	1	0	2
IL27	UP	NA	UP	NA	1	0	1	0	2
ZNF80	UP	NA	UP	NA	1	0	1	0	2
TCEB3CL	UP	NA	UP	NA	1	0	1	0	2
CCNYL2	UP	NA	UP	NA	1	0	1	0	2
AC093620.5	UP	NA	UP	NA	1	0	1	0	2
RN7SL731P	UP	NA	UP	NA	1	0	1	0	2
AC011747.4	UP	NA	UP	NA	1	0	1	0	2
DPM3	UP	NA	UP	NA	1	0	1	0	2
SHFM1	UP	NA	UP	NA	1	0	1	0	2
UBE2FP1	UP	NA	UP	NA	1	0	1	0	2
TTK	UP	NA	UP	UP	1	0	1	1	3
HOXC6	UP	NA	UP	NA	1	0	1	0	2
IGBP1P4	UP	NA	UP	NA	1	0	1	0	2
RP11_307L14.2	UP	NA	UP	NA	1	0	1	0	2
DNAJC19P5	UP	NA	UP	NA	1	0	1	0	2
AC109642.1	UP	NA	UP	NA	1	0	1	0	2
MRPL33	UP	NA	UP	NA	1	0	1	0	2
AE000661.37	UP	NA	UP	NA	1	0	1	0	2
NPFF	UP	NA	UP	NA	1	0	1	0	2
RP11_578O24.2	UP	NA	UP	NA	1	0	1	0	2
RP11_536O18.1	UP	NA	UP	NA	1	0	1	0	2
MRPL24	UP	NA	UP	NA	1	0	1	0	2
RP11_124N2.1	UP	NA	UP	NA	1	0	1	0	2
RP5_894D12.4	UP	NA	UP	NA	1	0	1	0	2
KRT8P11	UP	NA	UP	NA	1	0	1	0	2
EFCAB8	UP	NA	UP	NA	1	0	1	0	2
PITPNA_AS1	UP	NA	UP	NA	1	0	1	0	2
RPS10	UP	NA	UP	UP	1	0	1	1	3
PDZD3	UP	NA	UP	NA	1	0	1	0	2
SCARNA12	UP	NA	UP	NA	1	0	1	0	2
HOXA_AS2	UP	NA	UP	NA	1	0	1	0	2
ERVFRD_1	UP	NA	UP	NA	1	0	1	0	2
RP13_608F4.5	UP	NA	UP	NA	1	0	1	0	2
LGALS8	DOWN	NA	DOWN	NA	-1	0	-1	0	-2
RP11_299L17.3	UP	NA	UP	NA	1	0	1	0	2
RP11_410L14.1	UP	NA	UP	NA	1	0	1	0	2
E2F2	UP	NA	UP	UP	1	0	1	1	3
KIF4B	UP	NA	UP	NA	1	0	1	0	2
C11orf71	UP	NA	UP	NA	1	0	1	0	2
HMGN1P38	UP	NA	UP	NA	1	0	1	0	2
RP3_522D1.1	UP	NA	UP	NA	1	0	1	0	2
RP11_589N15.2	UP	NA	UP	NA	1	0	1	0	2
FER1L6	UP	NA	UP	NA	1	0	1	0	2
RP11_572P18.1	DOWN	NA	DOWN	NA	-1	0	-1	0	-2
CKAP2L	UP	NA	UP	UP	1	0	1	1	3
RP11_480D4.2	UP	NA	UP	NA	1	0	1	0	2
RP5_1050D4.4	UP	NA	UP	NA	1	0	1	0	2
FOLR3	UP	NA	UP	NA	1	0	1	0	2
CROCCP1	UP	NA	UP	NA	1	0	1	0	2
RPL10P15	UP	NA	UP	NA	1	0	1	0	2
RP11_52A20.2	UP	NA	UP	NA	1	0	1	0	2
RETN	UP	NA	UP	NA	1	0	1	0	2
C2orf91	UP	NA	UP	NA	1	0	1	0	2
PMS2P4	UP	NA	UP	NA	1	0	1	0	2
CTA_363E6.1	UP	NA	UP	NA	1	0	1	0	2
PPBP	UP	NA	UP	NA	1	0	1	0	2
RP3_460G2.2	UP	NA	UP	NA	1	0	1	0	2
RP5_1177M21.1	UP	NA	UP	NA	1	0	1	0	2
COMMD3_BMI1	UP	NA	UP	NA	1	0	1	0	2
ENO1_AS1	UP	NA	UP	NA	1	0	1	0	2
AC004893.10	UP	NA	UP	NA	1	0	1	0	2
AF127936.5	UP	NA	UP	NA	1	0	1	0	2
STAP1	UP	NA	UP	NA	1	0	1	0	2
CCL4L2	UP	NA	UP	NA	1	0	1	0	2
RP11_10C24.1	UP	NA	UP	NA	1	0	1	0	2
LRRC8E	UP	NA	UP	NA	1	0	1	0	2
RPPH1	UP	NA	UP	NA	1	0	1	0	2
CDC25C	UP	NA	UP	UP	1	0	1	1	3
RP11_79H23.3	UP	NA	UP	NA	1	0	1	0	2
RGS13	UP	NA	UP	NA	1	0	1	0	2
RP3_508I15.14	UP	NA	UP	NA	1	0	1	0	2
LA16c_444G7.2	UP	NA	UP	NA	1	0	1	0	2
PHBP5	UP	NA	UP	NA	1	0	1	0	2
FOXM1	UP	NA	UP	UP	1	0	1	1	3
HMGN2P4	UP	NA	UP	NA	1	0	1	0	2
CHCHD4P3	UP	NA	UP	NA	1	0	1	0	2
RP11_131L12.2	UP	NA	UP	NA	1	0	1	0	2
PABPC1P3	UP	NA	UP	NA	1	0	1	0	2
BIK	UP	NA	UP	NA	1	0	1	0	2
SLC2A3P4	UP	NA	UP	NA	1	0	1	0	2
XXbac_BPG308K3.5	UP	NA	UP	NA	1	0	1	0	2
RP11_511H9.3	UP	NA	UP	NA	1	0	1	0	2
RP11_274B21.1	UP	NA	UP	NA	1	0	1	0	2
SPTA1	UP	NA	UP	NA	1	0	1	0	2
RP11_571M6.15	UP	NA	UP	NA	1	0	1	0	2
LINC00441	UP	NA	UP	NA	1	0	1	0	2
SPINK8	UP	NA	UP	NA	1	0	1	0	2
RP11_504G3.4	UP	NA	UP	NA	1	0	1	0	2
RP11_748H22.1	UP	NA	UP	NA	1	0	1	0	2
GPR18	UP	NA	UP	NA	1	0	1	0	2
SEC61B	UP	NA	UP	NA	1	0	1	0	2
RP11_402D21.2	UP	NA	UP	NA	1	0	1	0	2
RP11_571I18.4	UP	NA	UP	NA	1	0	1	0	2
RPL36	UP	NA	UP	NA	1	0	1	0	2
RP11_1334A24.6	UP	NA	UP	NA	1	0	1	0	2
RPS2	UP	NA	UP	NA	1	0	1	0	2
VN1R83P	UP	NA	UP	NA	1	0	1	0	2
RP1_100J12.1	UP	NA	UP	NA	1	0	1	0	2
A4GNT	UP	NA	UP	NA	1	0	1	0	2
CASP5	UP	NA	UP	NA	1	0	1	0	2
RPL8	UP	NA	UP	NA	1	0	1	0	2
AC005795.1	UP	NA	NA	NA	1	0	0	0	1
RP11_225B17.2	UP	NA	UP	NA	1	0	1	0	2
RP11_761N21.2	UP	NA	UP	NA	1	0	1	0	2
FCF1P2	UP	NA	UP	NA	1	0	1	0	2
HMGB1P14	UP	NA	UP	NA	1	0	1	0	2
RP11_204L24.2	UP	NA	UP	NA	1	0	1	0	2
CTD_2542C24.2	UP	NA	UP	NA	1	0	1	0	2
RPLP0	UP	NA	UP	NA	1	0	1	0	2
SOST	UP	NA	UP	NA	1	0	1	0	2
BOLA2B	UP	NA	UP	NA	1	0	1	0	2
OIP5	UP	NA	UP	UP	1	0	1	1	3
RP11_114M5.1	UP	NA	UP	NA	1	0	1	0	2
PRSS46	UP	NA	UP	NA	1	0	1	0	2
RPL27A	UP	NA	UP	NA	1	0	1	0	2
LINC01023	UP	NA	UP	NA	1	0	1	0	2
RP11_343C2.11	DOWN	NA	DOWN	NA	-1	0	-1	0	-2
SLC22A2	UP	NA	UP	NA	1	0	1	0	2
SBF1P1	UP	NA	UP	NA	1	0	1	0	2
PAX1	UP	NA	UP	NA	1	0	1	0	2
SIGLEC12	UP	NA	UP	NA	1	0	1	0	2
RP11_253I19.3	UP	NA	NA	NA	1	0	0	0	1
TAL2	UP	NA	UP	NA	1	0	1	0	2
RP11_98G7.1	UP	NA	UP	NA	1	0	1	0	2
PPP1R26P1	UP	NA	UP	NA	1	0	1	0	2
SSTR5	UP	NA	UP	NA	1	0	1	0	2
OACYLP	UP	NA	UP	NA	1	0	1	0	2
RPL7AP60	UP	NA	UP	NA	1	0	1	0	2
BIRC5	UP	NA	UP	UP	1	0	1	1	3
IGBP1P1	UP	NA	UP	NA	1	0	1	0	2
SSBP1	UP	NA	UP	NA	1	0	1	0	2
CENPW	UP	NA	UP	UP	1	0	1	1	3
PCDHA14	UP	NA	UP	NA	1	0	1	0	2
NDUFB1	UP	NA	UP	NA	1	0	1	0	2
TIFAB	UP	NA	UP	NA	1	0	1	0	2
RBM46	UP	NA	UP	NA	1	0	1	0	2
RP11_513I15.6	DOWN	NA	DOWN	DOWN	-1	0	-1	-1	-3
KIAA0196_AS1	UP	NA	UP	NA	1	0	1	0	2
RP13_753N3.1	UP	NA	UP	NA	1	0	1	0	2
RP11_867G2.8	UP	NA	UP	NA	1	0	1	0	2
RP11_737O24.5	UP	NA	UP	NA	1	0	1	0	2
RP11_673C5.1	UP	NA	UP	NA	1	0	1	0	2
MT_ATP8	UP	NA	UP	DOWN	1	0	1	-1	1
GRPR	UP	NA	UP	NA	1	0	1	0	2
DIO1	UP	NA	UP	NA	1	0	1	0	2
AP000695.6	UP	NA	UP	NA	1	0	1	0	2
FAU	UP	NA	UP	NA	1	0	1	0	2
RP11_342A23.1	UP	NA	NA	NA	1	0	0	0	1
RP11_472N13.3	UP	NA	UP	NA	1	0	1	0	2
RP11_314A20.2	UP	NA	UP	NA	1	0	1	0	2
LINC00264	UP	NA	NA	NA	1	0	0	0	1
TAS2R3	UP	NA	UP	NA	1	0	1	0	2
AC007277.3	UP	NA	NA	NA	1	0	0	0	1
RPS11	UP	NA	UP	NA	1	0	1	0	2
FASLG	UP	NA	UP	NA	1	0	1	0	2
AGBL5_IT1	UP	NA	UP	NA	1	0	1	0	2
CASR	UP	NA	UP	NA	1	0	1	0	2
RPL31	UP	NA	UP	NA	1	0	1	0	2
RPL18A	UP	NA	UP	NA	1	0	1	0	2
HIST1H2BF	UP	NA	UP	NA	1	0	1	0	2
CTD_2302E22.5	UP	NA	UP	NA	1	0	1	0	2
RP11_380G5.3	UP	NA	UP	NA	1	0	1	0	2
RP11_546K22.3	UP	NA	UP	NA	1	0	1	0	2
RP11_61L19.2	UP	NA	UP	NA	1	0	1	0	2
RP11_498C9.2	UP	NA	UP	NA	1	0	1	0	2
PIN4P1	UP	NA	UP	NA	1	0	1	0	2
RP11_379K22.3	UP	NA	UP	NA	1	0	1	0	2
SLC28A1	UP	NA	UP	NA	1	0	1	0	2
DYNLT1	UP	NA	UP	NA	1	0	1	0	2
NAT8	UP	NA	UP	NA	1	0	1	0	2
GPX7	UP	NA	UP	NA	1	0	1	0	2
AC092171.2	UP	NA	UP	NA	1	0	1	0	2
MATR3	UP	NA	UP	NA	1	0	1	0	2
XXbac_B135H6.18	UP	NA	UP	NA	1	0	1	0	2
UBASH3A	UP	NA	UP	NA	1	0	1	0	2
INS_IGF2	UP	NA	UP	NA	1	0	1	0	2
AF127936.7	UP	NA	UP	NA	1	0	1	0	2
EIF4EBP1	UP	NA	UP	NA	1	0	1	0	2
RP11_197N18.7	UP	NA	UP	NA	1	0	1	0	2
RP11_473C18.3	UP	NA	UP	NA	1	0	1	0	2
CDCA2	UP	NA	UP	UP	1	0	1	1	3
RP1_93H18.1	UP	NA	UP	NA	1	0	1	0	2
KB_1836B5.1	UP	NA	UP	NA	1	0	1	0	2
HIST1H2AD	UP	NA	UP	NA	1	0	1	0	2
OR7E126P	UP	NA	UP	NA	1	0	1	0	2
ART4	UP	NA	UP	NA	1	0	1	0	2
S100A6	UP	NA	UP	NA	1	0	1	0	2
CDK4	UP	NA	UP	NA	1	0	1	0	2
CTD_2298J14.2	UP	NA	UP	NA	1	0	1	0	2
SSR4	UP	NA	UP	NA	1	0	1	0	2
RP11_602N24.3	UP	NA	UP	NA	1	0	1	0	2
GPR141	UP	NA	UP	NA	1	0	1	0	2
ATP1B1P1	UP	NA	UP	NA	1	0	1	0	2
RP11_348F1.2	UP	NA	UP	NA	1	0	1	0	2
RP11_626G11.4	UP	NA	UP	NA	1	0	1	0	2
RP11_777F6.3	UP	NA	NA	NA	1	0	0	0	1
TFAP2A_AS1	UP	NA	UP	NA	1	0	1	0	2
CLEC4D	UP	NA	UP	NA	1	0	1	0	2
IBSP	UP	NA	UP	UP	1	0	1	1	3
RPS13	UP	NA	UP	NA	1	0	1	0	2
OR52N4	UP	NA	UP	NA	1	0	1	0	2
RP11_346D14.1	UP	NA	UP	NA	1	0	1	0	2
AP000438.2	UP	NA	UP	NA	1	0	1	0	2
CTC_487M23.7	UP	NA	UP	NA	1	0	1	0	2
RP11_500C11.3	UP	NA	UP	NA	1	0	1	0	2
NPSR1	UP	NA	UP	NA	1	0	1	0	2
C8orf59	UP	NA	UP	NA	1	0	1	0	2
RP11_110I1.13	UP	NA	UP	NA	1	0	1	0	2
CTD_3065B20.3	UP	NA	UP	NA	1	0	1	0	2
CTB_102L5.7	UP	NA	UP	NA	1	0	1	0	2
RP11_387H17.4	UP	NA	UP	NA	1	0	1	0	2
RPL5P1	UP	NA	UP	NA	1	0	1	0	2
RP11_1379J22.5	UP	NA	UP	NA	1	0	1	0	2
CTB_113I20.2	UP	NA	UP	NA	1	0	1	0	2
KRT18P31	UP	NA	UP	NA	1	0	1	0	2
RP11_298C3.2	UP	NA	UP	NA	1	0	1	0	2
RHOQP1	UP	NA	UP	NA	1	0	1	0	2
RPL35A	UP	NA	UP	NA	1	0	1	0	2
PROKR2	UP	NA	UP	NA	1	0	1	0	2
RP11_379L18.1	UP	NA	UP	NA	1	0	1	0	2
AC005534.8	UP	NA	NA	NA	1	0	0	0	1
RN7SKP70	UP	NA	UP	NA	1	0	1	0	2
RP11_6L6.2	UP	NA	UP	NA	1	0	1	0	2
AP001429.1	UP	NA	UP	NA	1	0	1	0	2
CTD_2017C7.2	UP	NA	UP	NA	1	0	1	0	2
RP5_994D16.9	UP	NA	UP	NA	1	0	1	0	2
LAX1	UP	NA	NA	NA	1	0	0	0	1
CTC_255N20.1	UP	NA	UP	NA	1	0	1	0	2
PRSS42	UP	NA	NA	NA	1	0	0	0	1
RP11_158M2.4	UP	NA	UP	NA	1	0	1	0	2
RP11_248J18.3	UP	NA	NA	NA	1	0	0	0	1
RP11_298I3.4	UP	NA	UP	NA	1	0	1	0	2
RP11_1148L6.5	UP	NA	UP	NA	1	0	1	0	2
CACNA1B	DOWN	NA	DOWN	NA	-1	0	-1	0	-2
RP11_701H24.7	UP	NA	UP	NA	1	0	1	0	2
RP4_800G7.3	UP	NA	UP	NA	1	0	1	0	2
AC002451.3	UP	NA	UP	NA	1	0	1	0	2
RP11_523O18.5	UP	NA	UP	NA	1	0	1	0	2
PNPLA1	UP	NA	UP	NA	1	0	1	0	2
SNORA59B	UP	NA	UP	NA	1	0	1	0	2
RP11_284F21.7	UP	NA	UP	NA	1	0	1	0	2
AC016582.2	UP	NA	UP	NA	1	0	1	0	2
HIST1H2BE	UP	NA	UP	NA	1	0	1	0	2
HSPA8P4	UP	NA	UP	NA	1	0	1	0	2
RP11_834C11.11	UP	NA	UP	NA	1	0	1	0	2
AC009473.1	UP	NA	UP	NA	1	0	1	0	2
OR2C1	UP	NA	UP	NA	1	0	1	0	2
AC004899.3	UP	NA	NA	NA	1	0	0	0	1
COMMD6	UP	NA	UP	NA	1	0	1	0	2
HSD3BP5	UP	NA	UP	NA	1	0	1	0	2
AC068535.2	UP	NA	UP	NA	1	0	1	0	2
RP11_264I13.2	UP	NA	NA	NA	1	0	0	0	1
LY96	UP	NA	UP	NA	1	0	1	0	2
SIGLEC15	UP	NA	UP	NA	1	0	1	0	2
AC007969.5	UP	NA	UP	NA	1	0	1	0	2
RP11_755F10.1	UP	NA	UP	NA	1	0	1	0	2
SNRPC	UP	NA	UP	NA	1	0	1	0	2
TP53TG3C	UP	NA	UP	NA	1	0	1	0	2
IGKC	UP	UP	UP	UP	1	1	1	1	4
PCNPP1	UP	NA	UP	NA	1	0	1	0	2
RP3_439F8.1	UP	NA	UP	NA	1	0	1	0	2
DPCR1	UP	NA	UP	NA	1	0	1	0	2
PPM1AP1	UP	NA	UP	NA	1	0	1	0	2
RP11_1149O23.2	UP	NA	UP	NA	1	0	1	0	2
G6PC2	UP	NA	UP	NA	1	0	1	0	2
C6orf58	UP	NA	UP	NA	1	0	1	0	2
RP11_165A20.3	UP	NA	UP	NA	1	0	1	0	2
RP11_338N10.3	UP	NA	UP	NA	1	0	1	0	2
RP11_18H21.1	UP	NA	UP	NA	1	0	1	0	2
SRSF9P1	UP	NA	UP	NA	1	0	1	0	2
RP11_140K17.3	UP	NA	UP	NA	1	0	1	0	2
CTD_2006C1.12	UP	NA	NA	NA	1	0	0	0	1
RP11_521C20.2	UP	NA	UP	NA	1	0	1	0	2
USP30_AS1	UP	NA	UP	NA	1	0	1	0	2
RP11_266L9.1	UP	NA	UP	NA	1	0	1	0	2
RP3_337H4.10	UP	NA	UP	NA	1	0	1	0	2
ERI3_IT1	UP	NA	UP	NA	1	0	1	0	2
RP11_342K6.2	UP	NA	UP	NA	1	0	1	0	2
ZNF648	UP	NA	UP	NA	1	0	1	0	2
NUDT1	UP	NA	UP	NA	1	0	1	0	2
CTD_2530N21.4	UP	NA	UP	NA	1	0	1	0	2
HAS2_AS1	UP	NA	UP	NA	1	0	1	0	2
TYROBP	UP	NA	UP	NA	1	0	1	0	2
CTD_2033A16.2	UP	NA	NA	NA	1	0	0	0	1
CTC_260E6.6	UP	NA	UP	NA	1	0	1	0	2
EI24P2	UP	NA	NA	NA	1	0	0	0	1
ATP13A5_AS1	UP	NA	UP	NA	1	0	1	0	2
HIST2H2AC	UP	NA	UP	NA	1	0	1	0	2
ZACN	DOWN	NA	DOWN	NA	-1	0	-1	0	-2
CLEC3A	UP	NA	UP	NA	1	0	1	0	2
AC093627.9	UP	NA	UP	NA	1	0	1	0	2
GHRHR	UP	NA	UP	DOWN	1	0	1	-1	1
RP11_576I22.2	UP	NA	UP	NA	1	0	1	0	2
RP11_459I19.1	UP	NA	UP	NA	1	0	1	0	2
RP11_834C11.7	UP	NA	UP	NA	1	0	1	0	2
EQTN	UP	NA	UP	NA	1	0	1	0	2
PSMA6P1	UP	NA	UP	NA	1	0	1	0	2
BEST2	UP	NA	UP	NA	1	0	1	0	2
RP11_365O16.3	UP	NA	UP	DOWN	1	0	1	-1	1
RP11_262H14.5	UP	NA	UP	NA	1	0	1	0	2
RP11_214K3.19	UP	NA	UP	NA	1	0	1	0	2
RIMKLBP2	UP	NA	UP	NA	1	0	1	0	2
IGLC2	UP	UP	UP	UP	1	1	1	1	4
CTD_2184D3.5	UP	NA	UP	NA	1	0	1	0	2
RP1_309F20.3	UP	NA	UP	NA	1	0	1	0	2
CARD16	UP	NA	UP	UP	1	0	1	1	3
RP13_638C3.2	UP	NA	UP	NA	1	0	1	0	2
RP11_276E15.4	UP	NA	UP	NA	1	0	1	0	2
RP11_481H12.1	UP	NA	UP	NA	1	0	1	0	2
RPL13AP25	UP	NA	NA	NA	1	0	0	0	1
TNFRSF17	UP	NA	UP	NA	1	0	1	0	2
GRB10	DOWN	NA	DOWN	NA	-1	0	-1	0	-2
RP11_274E7.2	UP	NA	UP	NA	1	0	1	0	2
AL590762.11	UP	NA	NA	NA	1	0	0	0	1
RPS20	UP	NA	UP	NA	1	0	1	0	2
CCDC38	UP	NA	UP	NA	1	0	1	0	2
CTB_75G16.1	UP	NA	UP	NA	1	0	1	0	2
KRTCAP2	UP	NA	UP	NA	1	0	1	0	2
PI3	UP	NA	UP	NA	1	0	1	0	2
SH3PXD2A	DOWN	NA	DOWN	NA	-1	0	-1	0	-2
CDKN2A	UP	NA	UP	NA	1	0	1	0	2
OSR2	UP	NA	UP	NA	1	0	1	0	2
CD3D	UP	NA	UP	NA	1	0	1	0	2
SCARNA2	UP	NA	UP	NA	1	0	1	0	2
SSTR5_AS1	UP	NA	UP	NA	1	0	1	0	2
RP11_159G9.5	UP	NA	UP	NA	1	0	1	0	2
CTD_3179P9.1	UP	NA	UP	NA	1	0	1	0	2
RP4_575N6.4	UP	NA	UP	NA	1	0	1	0	2
MRPS17P1	UP	NA	UP	NA	1	0	1	0	2
SMIM4	UP	NA	UP	NA	1	0	1	0	2
LAMB4	UP	NA	UP	NA	1	0	1	0	2
C8orf31	UP	NA	UP	NA	1	0	1	0	2
RP11_133N21.7	UP	NA	UP	NA	1	0	1	0	2
RP11_69L16.5	UP	NA	UP	NA	1	0	1	0	2
RP11_114O18.1	UP	NA	UP	NA	1	0	1	0	2
RP11_395A13.2	UP	NA	UP	NA	1	0	1	0	2
MAP1A	DOWN	NA	DOWN	NA	-1	0	-1	0	-2
ITIH1	UP	NA	UP	NA	1	0	1	0	2
RP11_53O19.1	UP	NA	UP	NA	1	0	1	0	2
FAM180A	UP	NA	UP	NA	1	0	1	0	2
AC007256.5	UP	NA	UP	NA	1	0	1	0	2
RNVU1_7	UP	NA	UP	NA	1	0	1	0	2
C9orf147	UP	NA	UP	NA	1	0	1	0	2
BCL2L14	UP	NA	UP	NA	1	0	1	0	2
KIF2C	UP	NA	UP	UP	1	0	1	1	3
SETX	DOWN	NA	DOWN	NA	-1	0	-1	0	-2
BNC1	UP	NA	UP	NA	1	0	1	0	2
AC003005.2	UP	NA	UP	NA	1	0	1	0	2
NACA	UP	NA	UP	NA	1	0	1	0	2
RP11_849F2.5	UP	NA	UP	NA	1	0	1	0	2
CTA_984G1.5	UP	NA	UP	NA	1	0	1	0	2
RP11_738E22.3	UP	NA	UP	NA	1	0	1	0	2
WDR64	UP	NA	UP	NA	1	0	1	0	2
CTD_2370N5.3	UP	NA	UP	NA	1	0	1	0	2
RP11_49I11.1	UP	NA	UP	NA	1	0	1	0	2
RPL32	UP	NA	UP	NA	1	0	1	0	2
LIPE_AS1	UP	NA	UP	NA	1	0	1	0	2
CLECL1	UP	NA	UP	NA	1	0	1	0	2
RP3_523C21.2	UP	NA	UP	NA	1	0	1	0	2
PTTG1	UP	NA	UP	UP	1	0	1	1	3
RP11_460E7.8	UP	NA	UP	NA	1	0	1	0	2
RP11_63E9.1	UP	NA	UP	NA	1	0	1	0	2
RP11_175P19.2	UP	NA	NA	NA	1	0	0	0	1
ZNF667	DOWN	NA	DOWN	NA	-1	0	-1	0	-2
IGHG3	UP	UP	UP	UP	1	1	1	1	4
RP11_229P13.25	UP	NA	UP	NA	1	0	1	0	2
AC004540.4	UP	NA	UP	NA	1	0	1	0	2
RP11_474G23.2	UP	NA	UP	NA	1	0	1	0	2
ONECUT3	UP	NA	UP	NA	1	0	1	0	2
RP11_618P17.4	UP	NA	UP	NA	1	0	1	0	2
AKNAD1	UP	NA	UP	NA	1	0	1	0	2
ST7_AS2	UP	NA	UP	NA	1	0	1	0	2
AP000696.2	UP	NA	UP	NA	1	0	1	0	2
AC010894.3	UP	NA	UP	NA	1	0	1	0	2
CENPH	UP	NA	UP	UP	1	0	1	1	3
CEBPE	UP	NA	UP	NA	1	0	1	0	2
CLEC10A	UP	NA	UP	NA	1	0	1	0	2
SERBP1P5	UP	NA	NA	NA	1	0	0	0	1
RP11_3B7.1	UP	NA	UP	NA	1	0	1	0	2
RCC2P6	UP	NA	UP	NA	1	0	1	0	2
HIST1H4H	UP	NA	UP	NA	1	0	1	0	2
RANP1	UP	NA	NA	NA	1	0	0	0	1
KIAA0101	UP	NA	UP	UP	1	0	1	1	3
ODF3	UP	NA	UP	NA	1	0	1	0	2
ALPK2	UP	NA	UP	NA	1	0	1	0	2
TMEM256	UP	NA	UP	NA	1	0	1	0	2
AC116050.1	UP	NA	UP	NA	1	0	1	0	2
NBPF2P	UP	NA	UP	NA	1	0	1	0	2
UPF3AP3	UP	NA	UP	NA	1	0	1	0	2
ARHGEF38	UP	NA	NA	NA	1	0	0	0	1
MBOAT4	UP	NA	UP	NA	1	0	1	0	2
CTB_40H15.4	UP	NA	UP	NA	1	0	1	0	2
RP11_458I7.1	UP	NA	UP	NA	1	0	1	0	2
RP11_156K13.1	UP	NA	NA	NA	1	0	0	0	1
RP1_35C21.2	UP	NA	UP	NA	1	0	1	0	2
RP5_827C21.1	UP	NA	UP	NA	1	0	1	0	2
TXNDC17	UP	NA	UP	NA	1	0	1	0	2
IL17C	UP	NA	UP	NA	1	0	1	0	2
ATP8A2P2	UP	NA	UP	NA	1	0	1	0	2
RP11_181C3.1	UP	NA	UP	NA	1	0	1	0	2
RP11_342K6.3	UP	NA	UP	NA	1	0	1	0	2
TREML2	UP	NA	UP	NA	1	0	1	0	2
RP11_342M1.3	UP	NA	UP	NA	1	0	1	0	2
RP11_102M11.1	UP	NA	UP	NA	1	0	1	0	2
RPL13AP7	UP	NA	UP	NA	1	0	1	0	2
CTC_429P9.5	UP	NA	UP	NA	1	0	1	0	2
PTP4A2P2	UP	NA	UP	NA	1	0	1	0	2
SDHAP3	UP	NA	UP	NA	1	0	1	0	2
RPL18	UP	NA	UP	NA	1	0	1	0	2
MUC13	UP	NA	UP	NA	1	0	1	0	2
UBA52	UP	NA	UP	NA	1	0	1	0	2
RP11_70F11.11	UP	NA	UP	NA	1	0	1	0	2
SIRPG	UP	NA	UP	NA	1	0	1	0	2
LINC01063	UP	NA	UP	NA	1	0	1	0	2
ZNF33BP1	UP	NA	UP	NA	1	0	1	0	2
RPL22L1	UP	NA	UP	NA	1	0	1	0	2
BTLA	UP	NA	UP	NA	1	0	1	0	2
SNHG14	DOWN	NA	DOWN	NA	-1	0	-1	0	-2
SLC2A3P2	UP	NA	UP	NA	1	0	1	0	2
BLK	UP	NA	UP	NA	1	0	1	0	2
RP11_177B4.1	UP	NA	UP	NA	1	0	1	0	2
RPL7A	UP	NA	UP	NA	1	0	1	0	2
OR7C1	UP	NA	UP	NA	1	0	1	0	2
RP13_15M17.1	UP	NA	UP	NA	1	0	1	0	2
LEFTY2	UP	UP	UP	NA	1	1	1	0	3
RP11_116N8.1	UP	NA	UP	NA	1	0	1	0	2
AC099754.1	UP	NA	UP	NA	1	0	1	0	2
RPL7	UP	NA	UP	NA	1	0	1	0	2
RP11_849H4.2	UP	NA	UP	NA	1	0	1	0	2
LGALS17A	UP	NA	UP	NA	1	0	1	0	2
PPP2R2C	DOWN	NA	DOWN	DOWN	-1	0	-1	-1	-3
PDE6G	UP	NA	UP	NA	1	0	1	0	2
RAD51AP1	UP	NA	UP	UP	1	0	1	1	3
RP4_761J14.8	DOWN	NA	DOWN	NA	-1	0	-1	0	-2
HMGB1P31	UP	NA	UP	NA	1	0	1	0	2
RP11_422P24.10	UP	NA	UP	NA	1	0	1	0	2
HPCAL4	DOWN	NA	DOWN	DOWN	-1	0	-1	-1	-3
RP11_11N7.4	UP	NA	NA	NA	1	0	0	0	1
LRRC18	UP	NA	UP	NA	1	0	1	0	2
APOBEC2	UP	NA	UP	NA	1	0	1	0	2
AC004471.9	UP	NA	NA	NA	1	0	0	0	1
RP11_20O24.4	UP	NA	UP	NA	1	0	1	0	2
HAUS1	UP	NA	UP	NA	1	0	1	0	2
SMC1B	UP	NA	UP	NA	1	0	1	0	2
MACC1	UP	NA	UP	NA	1	0	1	0	2
HOXA2	UP	NA	UP	NA	1	0	1	0	2
PRR15L	UP	NA	UP	NA	1	0	1	0	2
HNRNPA1P14	UP	NA	UP	NA	1	0	1	0	2
ZAR1	UP	NA	UP	NA	1	0	1	0	2
RP11_156P1.3	UP	NA	UP	NA	1	0	1	0	2
ATP13A4_AS1	UP	NA	UP	NA	1	0	1	0	2
RPL26L1	UP	NA	UP	NA	1	0	1	0	2
RPL17	UP	NA	UP	NA	1	0	1	0	2
RP11_54D18.4	UP	NA	NA	NA	1	0	0	0	1
GCGR	UP	NA	UP	NA	1	0	1	0	2
EEF1A1P12	UP	NA	UP	NA	1	0	1	0	2
RPL29	UP	NA	UP	NA	1	0	1	0	2
RP11_473M20.16	UP	NA	UP	NA	1	0	1	0	2
RP11_560I19.1	UP	NA	NA	NA	1	0	0	0	1
STH	UP	NA	UP	NA	1	0	1	0	2
HSPD1P10	UP	NA	UP	NA	1	0	1	0	2
CHRM3_AS2	UP	NA	UP	NA	1	0	1	0	2
RP11_108L7.15	UP	NA	UP	NA	1	0	1	0	2
RNASEH2A	UP	NA	UP	UP	1	0	1	1	3
NR1H4	UP	NA	UP	NA	1	0	1	0	2
RPS15	UP	NA	UP	NA	1	0	1	0	2
RP11_282O18.3	UP	NA	UP	NA	1	0	1	0	2
RP11_464F9.20	UP	NA	UP	NA	1	0	1	0	2
ADAMTS20	UP	NA	UP	NA	1	0	1	0	2
DHX40P1	UP	NA	UP	NA	1	0	1	0	2
HDAC1P2	UP	NA	UP	NA	1	0	1	0	2
RP11_214K3.20	UP	NA	UP	NA	1	0	1	0	2
AIM1L	UP	NA	UP	NA	1	0	1	0	2
AL163953.3	UP	NA	UP	NA	1	0	1	0	2
CTD_2555A7.3	UP	NA	UP	NA	1	0	1	0	2
SPC25	UP	NA	UP	NA	1	0	1	0	2
RP5_943J3.1	UP	NA	UP	NA	1	0	1	0	2
C1orf143	UP	NA	UP	NA	1	0	1	0	2
ZC3H11B	UP	NA	UP	NA	1	0	1	0	2
KIF5C	DOWN	NA	DOWN	NA	-1	0	-1	0	-2
ZBTB20_AS4	UP	NA	UP	NA	1	0	1	0	2
RPL23AP53	UP	NA	UP	NA	1	0	1	0	2
CTD_3099C6.5	UP	NA	UP	NA	1	0	1	0	2
LONRF2	DOWN	NA	DOWN	NA	-1	0	-1	0	-2
LINC00493	UP	NA	UP	NA	1	0	1	0	2
CENPVP3	UP	NA	UP	NA	1	0	1	0	2
HMGB1P35	UP	NA	UP	NA	1	0	1	0	2
RP11_1008C21.1	UP	NA	UP	NA	1	0	1	0	2
HMGB1P8	UP	NA	UP	NA	1	0	1	0	2
RPL19	UP	NA	UP	NA	1	0	1	0	2
PDC	UP	NA	UP	NA	1	0	1	0	2
UXT	UP	NA	UP	NA	1	0	1	0	2
RP11_874J12.4	UP	NA	UP	NA	1	0	1	0	2
CDCP2	UP	NA	UP	NA	1	0	1	0	2
EME1	UP	NA	UP	UP	1	0	1	1	3
CTD_2651B20.7	UP	NA	NA	NA	1	0	0	0	1
TXNDC2	UP	NA	UP	NA	1	0	1	0	2
TMOD4	UP	NA	UP	NA	1	0	1	0	2
AC018816.3	UP	NA	UP	NA	1	0	1	0	2
ZNF818P	UP	NA	UP	NA	1	0	1	0	2
CEACAM3	UP	NA	UP	NA	1	0	1	0	2
CASC5	UP	NA	UP	UP	1	0	1	1	3
ATP5G2	UP	NA	UP	NA	1	0	1	0	2
AC002454.1	UP	NA	UP	NA	1	0	1	0	2
ODCP	UP	NA	UP	NA	1	0	1	0	2
RPL10	UP	NA	UP	NA	1	0	1	0	2
TMED10P1	UP	NA	UP	NA	1	0	1	0	2
RP11_379K22.2	UP	NA	UP	NA	1	0	1	0	2
GSG2	UP	NA	UP	NA	1	0	1	0	2
TPPP	DOWN	NA	DOWN	NA	-1	0	-1	0	-2
PPP1R14B	UP	NA	UP	NA	1	0	1	0	2
FOLR2	UP	NA	UP	NA	1	0	1	0	2
GS1_44D20.1	UP	NA	NA	NA	1	0	0	0	1
RP11_392E22.10	UP	NA	UP	NA	1	0	1	0	2
AP000704.5	UP	NA	UP	NA	1	0	1	0	2
RP11_108M9.6	UP	NA	UP	NA	1	0	1	0	2
CRYBA4	UP	NA	UP	NA	1	0	1	0	2
COX8A	UP	NA	UP	NA	1	0	1	0	2
RP11_298J20.4	UP	NA	UP	NA	1	0	1	0	2
ATOX1	UP	NA	UP	NA	1	0	1	0	2
AFP	UP	NA	UP	NA	1	0	1	0	2
RPS28	UP	NA	UP	NA	1	0	1	0	2
RP11_138E2.1	UP	NA	NA	NA	1	0	0	0	1
RP11_59H7.3	UP	NA	UP	NA	1	0	1	0	2
TRPC2	UP	NA	UP	NA	1	0	1	0	2
RP4_539M6.21	UP	NA	UP	NA	1	0	1	0	2
ENTPD1_AS1	UP	NA	UP	NA	1	0	1	0	2
BMS1P8	UP	NA	UP	NA	1	0	1	0	2
TRIM50	UP	NA	NA	NA	1	0	0	0	1
RP3_337H4.6	UP	NA	UP	NA	1	0	1	0	2
RP11_261P9.4	UP	NA	NA	NA	1	0	0	0	1
VPS13B	DOWN	NA	DOWN	NA	-1	0	-1	0	-2
TMEM150B	UP	NA	UP	NA	1	0	1	0	2
CSNK1A1P1	UP	NA	UP	NA	1	0	1	0	2
IMMP1L	UP	NA	UP	NA	1	0	1	0	2
NPM1	UP	NA	UP	NA	1	0	1	0	2
RP11_182L21.5	UP	NA	UP	NA	1	0	1	0	2
RP11_301M17.1	UP	NA	UP	NA	1	0	1	0	2
RP11_550I24.2	UP	NA	UP	NA	1	0	1	0	2
FAUP1	UP	NA	UP	NA	1	0	1	0	2
C14orf39	UP	NA	UP	NA	1	0	1	0	2
PATE2	UP	NA	UP	NA	1	0	1	0	2
CTD_2184C24.2	UP	NA	NA	NA	1	0	0	0	1
IGHG2	UP	UP	UP	UP	1	1	1	1	4
RP1_56K13.5	UP	NA	NA	NA	1	0	0	0	1
RP11_646I6.5	UP	NA	UP	NA	1	0	1	0	2
RAB11FIP4	DOWN	NA	DOWN	NA	-1	0	-1	0	-2
RP11_567G24.1	UP	NA	UP	NA	1	0	1	0	2
PBX2P1	UP	NA	UP	NA	1	0	1	0	2
AC011558.5	UP	NA	UP	NA	1	0	1	0	2
AAMDC	UP	NA	UP	NA	1	0	1	0	2
FMO1	UP	NA	UP	NA	1	0	1	0	2
AC010883.5	UP	NA	UP	NA	1	0	1	0	2
RP1_182O16.2	UP	NA	UP	NA	1	0	1	0	2
CD63	UP	NA	UP	NA	1	0	1	0	2
TCTEX1D4	UP	NA	UP	NA	1	0	1	0	2
DGKE	DOWN	NA	DOWN	NA	-1	0	-1	0	-2
RP11_474N24.6	UP	NA	UP	NA	1	0	1	0	2
RP11_141B14.1	UP	NA	UP	NA	1	0	1	0	2
CTB_131K11.1	UP	NA	UP	NA	1	0	1	0	2
NUTM2HP	UP	NA	UP	NA	1	0	1	0	2
ANKRD33	UP	NA	UP	NA	1	0	1	0	2
RN7SL145P	UP	NA	UP	NA	1	0	1	0	2
FCRL3	UP	NA	UP	NA	1	0	1	0	2
BTF3	UP	NA	UP	NA	1	0	1	0	2
RP13_216E22.4	UP	NA	UP	NA	1	0	1	0	2
SOCS5P4	UP	NA	UP	NA	1	0	1	0	2
C12orf71	UP	NA	UP	NA	1	0	1	0	2
RP11_449G16.1	UP	NA	UP	NA	1	0	1	0	2
RP11_579D7.4	UP	NA	UP	NA	1	0	1	0	2
AC073410.1	UP	NA	UP	NA	1	0	1	0	2
BMS1P15	UP	NA	UP	NA	1	0	1	0	2
RPL24	UP	NA	UP	NA	1	0	1	0	2
RP11_806H10.4	UP	NA	UP	NA	1	0	1	0	2
MAPT_AS1	UP	NA	UP	NA	1	0	1	0	2
RP11_227G15.2	UP	NA	UP	NA	1	0	1	0	2
MEP1B	UP	NA	UP	NA	1	0	1	0	2
BCYRN1	DOWN	NA	DOWN	NA	-1	0	-1	0	-2
PTMAP2	UP	NA	UP	NA	1	0	1	0	2
FRY_AS1	UP	NA	UP	NA	1	0	1	0	2
GATA1	UP	NA	UP	NA	1	0	1	0	2
CTD_2154I11.2	UP	NA	UP	NA	1	0	1	0	2
RP11_31F19.1	UP	NA	UP	NA	1	0	1	0	2
PITX3	UP	NA	UP	NA	1	0	1	0	2
RP11_783K16.5	UP	NA	UP	UP	1	0	1	1	3
C3orf20	UP	NA	NA	NA	1	0	0	0	1
LINC00623	UP	NA	UP	NA	1	0	1	0	2
POU2F3	UP	NA	UP	NA	1	0	1	0	2
HIST1H3D	UP	NA	UP	NA	1	0	1	0	2
AC007383.3	UP	NA	UP	NA	1	0	1	0	2
SPIB	UP	NA	UP	NA	1	0	1	0	2
CDKN3	UP	NA	UP	UP	1	0	1	1	3
NLRP4	UP	NA	UP	NA	1	0	1	0	2
RP1_104O17.1	UP	NA	UP	NA	1	0	1	0	2
EFR3B	DOWN	NA	DOWN	NA	-1	0	-1	0	-2
SUMO1P3	UP	NA	UP	NA	1	0	1	0	2
AC083862.6	UP	NA	UP	NA	1	0	1	0	2
KIF1B	DOWN	NA	DOWN	NA	-1	0	-1	0	-2
SETP17	UP	NA	UP	NA	1	0	1	0	2
AC109333.10	UP	NA	UP	NA	1	0	1	0	2
SHANK3	DOWN	NA	DOWN	NA	-1	0	-1	0	-2
RP11_57B24.1	UP	NA	UP	NA	1	0	1	0	2
RP11_385F7.1	UP	NA	UP	NA	1	0	1	0	2
PNPLA7	DOWN	NA	DOWN	NA	-1	0	-1	0	-2
GPR182	UP	NA	UP	NA	1	0	1	0	2
RP11_626G11.5	UP	NA	UP	NA	1	0	1	0	2
AC008746.3	UP	NA	NA	NA	1	0	0	0	1
HRASLS2	UP	NA	UP	NA	1	0	1	0	2
MZB1	UP	NA	UP	NA	1	0	1	0	2
LBX2	UP	NA	UP	NA	1	0	1	0	2
BUB1B	UP	NA	UP	UP	1	0	1	1	3
RP11_20B24.7	UP	NA	UP	NA	1	0	1	0	2
CTD_2349P21.10	UP	NA	UP	NA	1	0	1	0	2
RP11_453E17.3	UP	NA	UP	NA	1	0	1	0	2
RP11_284M14.1	UP	NA	UP	NA	1	0	1	0	2
FETUB	UP	NA	UP	NA	1	0	1	0	2
RPS12	UP	NA	UP	NA	1	0	1	0	2
CCL8	UP	NA	UP	NA	1	0	1	0	2
2022-12-01	UP	NA	UP	NA	1	0	1	0	2
RPS3	UP	NA	UP	NA	1	0	1	0	2
MEG3	DOWN	NA	DOWN	NA	-1	0	-1	0	-2
CD300LB	UP	NA	UP	NA	1	0	1	0	2
MRPS28	UP	NA	UP	NA	1	0	1	0	2
RBMS1P1	UP	NA	UP	NA	1	0	1	0	2
TAS2R10	UP	NA	UP	NA	1	0	1	0	2
GCSAM	UP	NA	UP	NA	1	0	1	0	2
RP11_1124B17.1	UP	NA	UP	NA	1	0	1	0	2
RPS15AP1	UP	NA	UP	NA	1	0	1	0	2
CD3G	UP	NA	UP	NA	1	0	1	0	2
DNASE1L3	UP	NA	UP	NA	1	0	1	0	2
MRPL36	UP	NA	UP	NA	1	0	1	0	2
PTX4	UP	NA	UP	NA	1	0	1	0	2
GABARAP	UP	NA	UP	NA	1	0	1	0	2
RP5_828H9.1	UP	NA	UP	NA	1	0	1	0	2
RPS15AP36	UP	NA	UP	NA	1	0	1	0	2
LRRC17	UP	NA	UP	NA	1	0	1	0	2
XXbac_B444P24.14	UP	NA	UP	NA	1	0	1	0	2
RPS18P9	UP	NA	UP	NA	1	0	1	0	2
RP11_153M7.1	UP	NA	UP	NA	1	0	1	0	2
CFHR1	UP	NA	UP	NA	1	0	1	0	2
RP11_381E24.1	UP	NA	UP	NA	1	0	1	0	2
SOX30	UP	NA	UP	NA	1	0	1	0	2
RP11_307C19.2	UP	NA	UP	NA	1	0	1	0	2
RP11_168A11.4	UP	NA	UP	NA	1	0	1	0	2
APCDD1L_AS1	UP	NA	UP	NA	1	0	1	0	2
HIST2H3D	UP	NA	UP	NA	1	0	1	0	2
RPL13	UP	NA	UP	NA	1	0	1	0	2
PRDX4	UP	NA	UP	NA	1	0	1	0	2
C7orf34	UP	NA	UP	NA	1	0	1	0	2
GNAT1	UP	NA	UP	NA	1	0	1	0	2
RP5_1024G6.7	UP	NA	UP	NA	1	0	1	0	2
GLYCTK_AS1	UP	NA	UP	NA	1	0	1	0	2
HIF1A_AS1	UP	NA	UP	NA	1	0	1	0	2
PTGES3P1	UP	UP	UP	NA	1	1	1	0	3
SLC22A11	UP	NA	UP	NA	1	0	1	0	2
PMS2P1	UP	NA	UP	NA	1	0	1	0	2
CRYAB	UP	NA	UP	NA	1	0	1	0	2
OPN1SW	UP	NA	UP	NA	1	0	1	0	2
RPL10A	UP	NA	UP	NA	1	0	1	0	2
AC012358.7	UP	NA	UP	NA	1	0	1	0	2
SLC38A4	UP	NA	UP	NA	1	0	1	0	2
RP11_297N6.4	UP	NA	UP	NA	1	0	1	0	2
RP11_554J4.1	UP	NA	UP	NA	1	0	1	0	2
RP11_108M9.4	UP	NA	UP	NA	1	0	1	0	2
LY9	UP	NA	UP	NA	1	0	1	0	2
RP11_348F1.3	UP	NA	UP	NA	1	0	1	0	2
RP11_51F16.9	UP	NA	UP	NA	1	0	1	0	2
HLA_G	UP	NA	UP	NA	1	0	1	0	2
SIX6	UP	NA	UP	NA	1	0	1	0	2
RP11_180C16.1	DOWN	NA	DOWN	NA	-1	0	-1	0	-2
PLEKHA6	DOWN	NA	DOWN	NA	-1	0	-1	0	-2
RBM12B_AS1	UP	NA	UP	NA	1	0	1	0	2
SRD5A2	UP	NA	UP	NA	1	0	1	0	2
RP11_410L14.2	UP	NA	UP	NA	1	0	1	0	2
RP11_702H23.6	UP	NA	UP	NA	1	0	1	0	2
AC099668.5	UP	NA	UP	NA	1	0	1	0	2
LSM2	UP	NA	UP	NA	1	0	1	0	2
ELAVL3	DOWN	NA	DOWN	NA	-1	0	-1	0	-2
RP11_328J6.1	UP	NA	UP	NA	1	0	1	0	2
AC007952.6	UP	NA	UP	NA	1	0	1	0	2
TP53I3	UP	NA	UP	NA	1	0	1	0	2
AC108479.2	UP	NA	UP	NA	1	0	1	0	2
TRGV9	UP	NA	UP	NA	1	0	1	0	2
AC073052.1	UP	NA	UP	NA	1	0	1	0	2
RP11_354E11.2	UP	NA	UP	NA	1	0	1	0	2
EDAR	UP	NA	UP	NA	1	0	1	0	2
RP11_536L3.4	UP	NA	UP	NA	1	0	1	0	2
CTA_384D8.35	UP	NA	UP	NA	1	0	1	0	2
HOXA3	UP	NA	UP	NA	1	0	1	0	2
RP11_119B16.2	UP	NA	UP	NA	1	0	1	0	2
VNN3	UP	NA	UP	NA	1	0	1	0	2
RP11_347C18.3	UP	NA	UP	NA	1	0	1	0	2
RP4_803J11.2	UP	NA	UP	NA	1	0	1	0	2
RP4_753F5.1	UP	NA	UP	NA	1	0	1	0	2
PPIH	UP	NA	UP	NA	1	0	1	0	2
HUS1B	UP	NA	UP	NA	1	0	1	0	2
AC104135.2	UP	NA	UP	NA	1	0	1	0	2
RP11_413M3.4	UP	NA	UP	NA	1	0	1	0	2
XCL1	UP	NA	NA	NA	1	0	0	0	1
RP5_940J5.3	UP	NA	UP	NA	1	0	1	0	2
RP11_462L8.1	UP	NA	UP	NA	1	0	1	0	2
Z83844.1	UP	NA	UP	NA	1	0	1	0	2
SLAMF1	UP	NA	UP	NA	1	0	1	0	2
SMCP	UP	NA	UP	NA	1	0	1	0	2
RP11_380O24.1	UP	NA	UP	NA	1	0	1	0	2
C12orf50	UP	NA	UP	NA	1	0	1	0	2
RP11_150O12.6	UP	NA	UP	NA	1	0	1	0	2
SLIRP	UP	NA	UP	NA	1	0	1	0	2
AP000251.3	UP	NA	UP	NA	1	0	1	0	2
HLA_DQB1_AS1	UP	NA	UP	NA	1	0	1	0	2
MYC	UP	NA	UP	NA	1	0	1	0	2
CTD_2583A14.1	UP	NA	UP	NA	1	0	1	0	2
RP11_496I2.5	UP	NA	UP	NA	1	0	1	0	2
MND1	UP	NA	UP	UP	1	0	1	1	3
HOXB7	UP	NA	UP	NA	1	0	1	0	2
AC016629.3	UP	NA	UP	NA	1	0	1	0	2
CD28	UP	NA	UP	NA	1	0	1	0	2
SEC63P1	UP	NA	UP	NA	1	0	1	0	2
CTB_39G8.3	UP	NA	UP	NA	1	0	1	0	2
RP11_206L10.8	UP	NA	UP	NA	1	0	1	0	2
HSPD1P11	UP	NA	UP	NA	1	0	1	0	2
PPIB	UP	NA	UP	NA	1	0	1	0	2
CCL25	UP	NA	UP	NA	1	0	1	0	2
MAGOH	UP	NA	UP	NA	1	0	1	0	2
LRRC15	UP	NA	UP	NA	1	0	1	0	2
RP11_677I18.3	UP	NA	UP	NA	1	0	1	0	2
PARD3_AS1	UP	NA	UP	NA	1	0	1	0	2
UGT3A2	UP	NA	UP	NA	1	0	1	0	2
NCR3	UP	NA	UP	NA	1	0	1	0	2
AC012442.5	UP	NA	UP	NA	1	0	1	0	2
MYEOV	UP	NA	UP	NA	1	0	1	0	2
LINC00315	UP	NA	UP	NA	1	0	1	0	2
RP11_114H20.1	UP	NA	UP	NA	1	0	1	0	2
RPL23AP64	UP	NA	UP	NA	1	0	1	0	2
CTD_2293H3.1	UP	NA	UP	NA	1	0	1	0	2
RP11_91G21.1	UP	NA	UP	NA	1	0	1	0	2
OR2H5P	UP	NA	UP	NA	1	0	1	0	2
XG	UP	NA	UP	NA	1	0	1	0	2
EVA1A	UP	NA	UP	NA	1	0	1	0	2
PAPPA_AS2	UP	NA	NA	NA	1	0	0	0	1
CTA_217C2.2	UP	NA	UP	NA	1	0	1	0	2
RP11_444D3.1	UP	NA	UP	NA	1	0	1	0	2
AC109829.1	UP	NA	UP	NA	1	0	1	0	2
PCED1B_AS1	UP	NA	UP	NA	1	0	1	0	2
TBX5_AS1	UP	NA	UP	NA	1	0	1	0	2
RNF181	UP	NA	UP	NA	1	0	1	0	2
RP11_475I24.1	UP	NA	UP	DOWN	1	0	1	-1	1
DPRXP4	UP	NA	NA	NA	1	0	0	0	1
SMCO3	UP	NA	UP	NA	1	0	1	0	2
CLCN1	UP	NA	UP	NA	1	0	1	0	2
IFNWP19	UP	NA	UP	NA	1	0	1	0	2
RP11_74E22.3	UP	NA	UP	NA	1	0	1	0	2
RP11_126K1.9	UP	NA	UP	NA	1	0	1	0	2
AC000032.2	UP	NA	UP	NA	1	0	1	0	2
AC135048.13	UP	NA	UP	NA	1	0	1	0	2
AC096670.3	UP	NA	UP	NA	1	0	1	0	2
FAM209A	UP	NA	UP	NA	1	0	1	0	2
RP11_725P16.2	UP	NA	UP	NA	1	0	1	0	2
FSBP	UP	NA	UP	NA	1	0	1	0	2
NDUFB2	UP	NA	UP	NA	1	0	1	0	2
GLIPR1L1	UP	NA	UP	NA	1	0	1	0	2
RP11_454F8.2	UP	NA	UP	NA	1	0	1	0	2
RP11_381O7.3	UP	NA	UP	NA	1	0	1	0	2
C9orf152	UP	NA	UP	NA	1	0	1	0	2
RP11_58E21.3	UP	NA	UP	NA	1	0	1	0	2
IMMP2L	UP	NA	UP	NA	1	0	1	0	2
CYCSP34	UP	NA	UP	NA	1	0	1	0	2
RP5_1021I20.2	UP	NA	UP	NA	1	0	1	0	2
AC002456.2	UP	NA	UP	NA	1	0	1	0	2
RP11_175B9.2	UP	NA	UP	NA	1	0	1	0	2
CTC_265F19.1	UP	NA	UP	NA	1	0	1	0	2
RPL23P2	UP	NA	UP	NA	1	0	1	0	2
RP11_415F23.3	UP	NA	UP	NA	1	0	1	0	2
CTD_2521M24.5	UP	NA	UP	NA	1	0	1	0	2
RP3_417G15.1	UP	NA	UP	NA	1	0	1	0	2
LRRC69	UP	NA	UP	NA	1	0	1	0	2
RP5_1071N3.1	UP	NA	UP	NA	1	0	1	0	2
[truncated: 11,667 more rows]
