# Supplementary material for: Recurrence- and Malignant Progression-Associated Biomarkers in Low-Grade Gliomas and Their Roles in Immunotherapy
Source: Front Immunol. 2022 May 23;13:899710. doi: 10.3389/fimmu.2022.899710 (PMC9168984; doi:10.3389/fimmu.2022.899710)
Supplement: Supplementary file 3 [file Table_3.xlsx]

## Sheet: Sheet1
uni_cox_sig_gene	bate	Hazard_Ratio	lower.95	upper.95	z_pvalue	Wald_pvalue	Likelihood_pvalue
Histology	-0.363043	0.695556	0.42399	1.14106	0.150584	0.0369416	0.0378635
Histology	-0.572569	0.564075	0.36136	0.880507	0.0117334	0.0369416	0.0378635
Grade	1.12958	3.09437	2.01462	4.75282	2.48483e-07	2.48483e-07	4.74862e-08
Gender	0.06032	1.06218	0.720779	1.56528	0.760438	0.760438	0.760122
IDH.status	1.98253	7.26112	4.83527	10.904	1.21688e-21	1.21688e-21	4.72236e-18
X1p.19q.codel	0.895182	2.44778	1.50223	3.9885	0.000326108	0.000326108	9.43303e-05
IDH.codel.subtype	0.334304	1.39697	0.819426	2.38157	0.219348	1.36922e-20	2.37641e-17
IDH.codel.subtype	2.19396	8.97063	5.21828	15.4212	2.07422e-15	1.36922e-20	2.37641e-17
Age.l	1.62001	5.05313	3.19644	7.98829	4.11648e-12	4.11648e-12	1.01804e-09
TRF.RS.l	-2.16143	0.115161	0.0770272	0.172173	6.04381e-26	6.04381e-26	1.62851e-22
TMB.mut.l	-1.28928	0.275468	0.185995	0.407982	1.24338e-10	1.24338e-10	1.69527e-10
TMB.met.l	1.25355	3.50276	2.36768	5.182	3.53301e-10	3.53301e-10	2.39201e-09
